# Supplementary material for: Structural basis for DNA break sensing by human MRE11-RAD50-NBS1 and its regulation by telomeric factor TRF2
Source: Nat Commun. 2025 Sep 18;16:8320. doi: 10.1038/s41467-025-64082-x (PMC12446458; doi:10.1038/s41467-025-64082-x)
Supplement: Supplementary file 4 — Source data [file 41467_2025_64082_MOESM4_ESM.xlsx]

## Sheet: Figure 1. (b) & 4. (e) ATPase
Figure 1. (b) ATPase (+/- DNA)
Figure 4. (e) ATPase +(-) TRF2 iDDR-Myb
	Raw Data ATPase of hsMRN; 09.07.2025																			Raw Data of hsMR; 25.06.2025
Buffer (triplicate)		Time [s]	Buffer 1	Buffer 2	Buffer 3	Hexokinase 1	Hexokinase 2	Hexokinase 3	MRN 1	MRN 2	MRN 3	MRN 1 + DNA	MRN 2 + DNA	MRN 3 + DNA	MRN 1 + DNA + TRF2 iDDR-Myb	MRN 2 + DNA + TRF2 iDDR-Myb	MRN 3 + DNA + TRF2 iDDR-Myb				Time [s]	Buffer	Hexokinase	MR 1	MR 2	MR 3	MR + DNA 1	MR + DNA 2	MR + DNA 3	MR + DNA TRF2 peptide 1	MR + DNA TRF2 peptide 2	MR + DNA TRF2 peptide 3
Hexokinase positive control (triplicate)		0	47583	48891	49641	35458	38417	42891	44424	48991	46487	43882	46275	44805	46946	49974	47958				0	45035	36431	43933	43820	42955	43186	38786	40453	40097	39332	41229
MRN (triplicate)		20.011	46043	48023	48406	34541	37406	41614	43624	47609	45439	42695	45168	43807	46083	48872	47174				20.012	42199	34869	42691	42718	40764	41154	36746	38696	38675	38117	39825
MRN + 30 bp Myb DNA (triplicate)		40.033	44762	47009	47827	33454	36519	40695	42802	46579	44367	41588	44437	43151	45241	47461	46139				40.031	40729	33168	41370	41871	39838	40165	35366	37094	37402	37196	38442
MR (triplicate)		60.055	43540	46055	46537	32320	35287	39436	42089	45557	43549	40802	43179	42294	44548	46923	45392				60.042	38937	31980	40380	40737	38685	38775	33993	35708	36425	35955	37151
MR + 30 bp Myb DNA (triplicate)		80.07	42457	44998	45559	30676	34042	37954	41075	44174	42409	39604	42443	41371	43350	46089	44160				80.06	37357	30345	39477	40027	37215	37691	33054	34721	35221	34924	36039
MRN + 30 bp Myb DNA + TRF2 iDDR-Myb (triplicate)		100.08	41213	44048	44398	29763	32975	36883	40568	43259	41878	38895	41593	40783	42369	45180	43323				100.077	36263	29208	38389	39067	36099	36752	32621	33513	34242	34012	35158
MR + 30 bp Myb DNA + TRF2 iDDR-Myb (triplicate)		120.096	39813	42665	43196	28533	31712	35462	39502	42366	41205	38105	40370	39919	41832	43938	42467				120.092	34910	27830	37703	37639	35215	35806	31831	32572	33637	33002	34131
		140.115	38990	41658	42426	27112	30658	34298	38828	41640	40409	37416	40037	38916	40936	42960	41793				140.11	33454	26551	37210	36723	33947	35063	30866	31621	32791	32668	33373
		160.137	37872	40812	41401	26157	29502	33219	38081	40836	39558	36403	39019	38590	40286	42390	40510				160.117	32705	25448	36208	35479	32920	34428	30187	30661	31587	31765	32513
		180.155	36790	39792	40641	24809	28586	32168	37570	39932	39081	35748	38291	37836	39588	41535	39945				180.13	31620	24257	35069	34404	32433	33293	29750	30150	31226	31143	31924
		200.167	36169	38728	39555	23740	27340	31058	36831	39366	38290	35357	37890	37050	38867	41015	39292				200.148	31081	23151	34244	33669	31450	33332	29271	29574	30588	30629	31079
		220.182	35488	38011	38987	22648	26454	29468	36396	38887	37674	34814	37424	36765	38441	40409	38580				220.164	30575	22093	33221	32531	31137	32360	28576	29026	30160	30101	30569
		240.196	34713	37176	38566	21514	25233	28664	35776	38287	36999	34055	36688	36154	37747	39889	37819				240.175	29796	21147	32257	32108	30268	31809	28173	28229	29425	29665	29861
		260.214	34225	36685	37787	20142	24533	27593	35269	37726	36587	33491	35908	35853	37163	38863	37534				260.192	28945	20338	31629	31134	29595	31411	27792	28192	28857	28955	29452
		280.221	33497	35899	37137	19261	23342	26441	34728	36968	36192	33200	35441	34959	36738	38789	36640				280.201	28614	19474	30838	30628	29010	31040	27525	27343	28627	28273	29251
		300.24	33086	35375	36286	17991	21988	25198	34266	36468	35600	32615	34961	34257	36436	37994	36523				300.217	28391	18460	30314	29915	28486	30224	26870	27120	27997	27950	28303
		320.26	32376	34787	36133	17079	21154	24436	33660	36045	34918	32011	34530	34017	35728	37338	35704				320.225	27717	17781	29934	29538	28027	29980	26600	26770	27822	27497	28295
		340.265	31963	34556	35496	15549	20189	23284	33299	35473	34613	32042	33994	33609	35269	37009	35310				340.238	27341	17131	29364	29120	27664	29718	26336	26549	27329	27123	27482
		360.276	31371	33819	34715	14561	19081	22335	33099	34992	34204	31365	33878	33469	34971	36786	35098				360.245	27086	16264	29047	28386	27226	29035	25937	25863	26838	26738	27492
		380.285	31020	33103	34498	13334	17964	21037	32535	34663	33932	30943	33003	32866	34491	36040	34244				380.262	26699	15447	28603	27989	26810	28520	25573	25558	26392	26523	26851
		400.301	30645	32812	34186	12009	17063	19828	32255	34356	33517	30608	32749	32735	34054	35603	33909				400.278	26488	14771	27890	27765	26420	28097	25289	25407	26286	26272	26859
		420.307	30497	32528	33903	10890	16054	19020	31807	33866	33187	30318	32441	32271	33765	35287	33362				420.283	26372	14067	27726	27358	26233	27645	25249	24857	25890	25822	26255
		440.322	30105	32218	33318	9586	14854	17804	31629	33609	32973	30044	31839	31806	33515	35031	33295				440.3	25959	13112	27422	26999	25942	27408	24628	24625	25681	25398	25940
		460.328	29601	31802	32788	8429	13987	16916	31089	33329	32493	29748	31711	31572	33176	34579	32608				460.306	25826	12630	26948	26708	25359	26960	24453	24638	25129	25110	25869
		480.347	29486	31864	32872	7246	12974	15870	30926	32650	32165	29484	31176	31213	32702	33972	32408				480.321	25636	11770	26777	26406	25290	26695	24061	24224	25073	25099	25448
		500.364	29221	31575	32172	5980	11916	14728	30799	32280	32051	29074	30889	30658	32460	33747	32091				500.338	25319	11216	26556	26284	25009	26347	23934	23917	24699	24443	25284
		520.381	28945	30965	32110	4700	10885	13744	30269	32276	31538	28978	30640	30525	32129	33368	31622				520.354	25138	10372	26420	25845	24720	26406	23882	23800	24502	24508	24981
		540.388	28551	30895	31831	3510	9820	12726	30197	31806	31546	28468	30578	30259	31461	32922	31348				540.359	24641	9604	25917	25799	24519	25949	23558	23460	24274	24044	24626
		560.396	28576	30664	31543	2306	8786	11575	30193	31704	31008	28331	30344	30018	31269	32832	31149				560.375	24655	8849	25847	25588	24063	25513	23400	23152	24057	23942	24428
		580.413	28546	30559	31246	1279	7728	10621	30002	31221	30631	28277	29927	29609	31286	32312	30665				580.393	24585	8388	25972	25311	24066	25509	22975	23022	23557	23958	24256
		600.424	28008	30243	31016	972	6868	9577	29461	31100	30465	27863	29748	29597	30940	32497	30625				600.397	24285	7689	25489	24848	24037	25132	22948	22737	23718	23632	24051
		620.442	28060	30035	30653	953	5747	8315	29375	30645	30349	27808	29561	29453	30624	31888	30386				620.404	24215	6902	25334	24725	23849	24938	22646	22491	23337	23282	23855
		640.458	27747	29707	30634	916	4615	7536	29241	30655	29931	27316	29033	29045	30477	31707	29660				640.418	24033	6136	25101	24763	23521	24565	22311	22211	22978	23093	23574
		660.466	27637	29542	30219	864	3533	6477	29013	30216	29728	27356	28846	28775	30409	31345	30072				660.434	23935	5473	25249	24613	23275	24211	22176	22074	22783	22893	23397
		680.483	27621	29215	30007	875	2515	5359	28665	30236	29583	26883	28729	28278	29882	30997	29281				680.445	24043	4756	24928	24414	23372	24457	22108	21856	22761	22816	23229
		700.488	27373	28927	29959	879	1545	4397	28669	29925	29320	26787	28377	28113	29709	30763	29395				700.453	23601	4100	24640	24054	23076	23999	21911	21571	22644	22654	23268
		720.503	27310	29023	29688	900	1076	3251	28444	29633	29324	26738	28211	27778	29553	30339	28815				720.469	23769	3345	24691	24191	22799	23664	21805	21315	22465	22555	22998
		740.513	27020	28945	29736	838	959	2278	28181	29678	29531	26553	28079	27709	29082	30389	28733				740.482	23367	2649	24540	23735	22808	23512	21436	21313	22205	22341	22709
		760.523	27258	28809	29392	842	910	1368	28247	29414	28812	26356	27864	27548	29157	29991	28571				760.499	23384	2034	24352	24043	22670	23098	21264	21281	22083	22061	22376
		780.533	27170	28499	29182	865	888	1053	28105	29021	29008	26306	27638	27282	28929	29896	28295				780.514	23218	1358	24457	23473	22663	23063	21131	20952	21995	22097	22382
		800.552	26935	28489	29235	831	903	951	28087	28859	28636	25930	27150	26915	28645	29676	28301				800.523	23235	940	24303	23704	22322	22766	20906	20707	21665	21769	22164
		820.565	26812	28344	28956	837	879	940	27803	28838	28668	25950	27265	26811	28499	29392	27978				820.534	23000	840	24192	23482	22240	22675	20807	20627	21367	21545	22066
		840.582	26554	28284	28721	785	869	912	27516	28749	28356	25762	27172	26616	28413	29263	27768				840.565	23019	806	23998	23245	22153	22322	20654	20320	21515	21455	21802
		860.601	26420	28114	28908	821	847	934	27534	28615	28505	25580	26886	26344	27922	29128	27678				860.572	22757	764	23994	23211	22076	22374	20535	20052	21030	21526	21913
		880.615	26463	27984	28617	832	859	894	27408	28382	28057	25412	26684	26229	28045	28978	27563				880.589	22792	757	23669	23231	21823	21966	20276	20053	21123	21405	21632
		900.632	26327	27948	28668	843	872	943	27107	28108	27986	25126	26688	26046	27897	28426	27201				900.593	22747	755	23776	23125	21860	22003	20090	19949	21115	21185	21412
		920.648	25979	27808	28512	782	857	890	27042	28064	27710	25005	26287	25917	27690	28530	26829				920.609	22852	763	23637	22962	21694	21851	20113	19851	20730	21025	21213
		940.667	26369	27664	28281	832	791	877	27280	28233	27925	24816	26041	25451	27301	28296	27165				940.626	22834	785	23564	22891	21798	21791	19981	19653	20819	21005	20980
		960.68	25972	27412	28253	759	857	890	27020	28041	27769	24596	25981	25473	27421	28082	26933				960.641	22551	736	23431	22622	21541	21501	19822	19452	20349	20673	21114
		980.688	26025	27509	28067	780	836	906	26800	27780	27613	24542	25645	25315	26878	27855	26563				980.648	22349	744	23377	22539	21268	21209	19563	19551	20308	20714	20803
		1000.7	25744	27511	27870	788	836	878	26737	27803	27308	24248	25548	25282	27033	27744	26378				1000.65	22265	726	23331	22583	21473	21357	19543	19184	20101	20509	20657
		1020.7	25854	27166	28009	763	841	839	26749	27661	27553	24286	25596	24901	26973	27585	26401				1020.66	22273	704	23208	22527	21326	20928	19401	19224	19969	20552	20562
		1040.71	25621	27269	27861	792	826	850	26730	27240	27167	24307	25583	24850	26522	27505	26180				1040.67	22321	727	23294	22561	21199	20763	19220	18669	19931	20391	20316
		1060.71	25575	27302	27820	821	844	882	26442	27430	27234	24148	25240	24852	26726	27450	26109				1060.69	22004	734	23411	22482	21266	20634	19061	18750	19765	20022	20524
		1080.74	25788	27047	27655	800	819	872	26445	27324	27024	23907	24980	24630	26498	27247	25942				1080.7	22357	754	23035	22279	21120	20478	18879	18811	19620	20129	20189
		1100.74	25433	27041	28044	782	774	827	26182	27242	27120	23918	24982	24668	26563	27174	25670				1100.72	22342	673	23147	22347	21045	20401	18782	18444	19543	19951	20022
		1120.76	25402	26960	27662	762	842	846	26218	27263	26903	23642	24994	24450	26342	27084	25674				1120.73	21962	721	22945	22258	21014	20291	18651	18449	19611	19909	20043
		1140.78	25629	26890	27302	777	827	843	26386	27059	26710	23217	24768	24297	26008	26943	25587				1140.74	21926	706	22736	22152	20930	19913	18339	18133	19208	19744	19688
		1160.79	25496	27027	27544	797	832	858	25866	26774	26615	23428	24667	24138	25810	26859	25467				1160.76	22084	715	22525	22029	20844	19976	18299	18283	19269	19581	19625
		1180.81	25439	26901	27356	791	822	846	25819	27037	26596	23316	24463	24104	25649	26573	25195				1180.77	21876	695	22763	21955	20772	19835	18402	17924	19075	19590	19663
		1200.81	25348	26939	27063	830	838	814	25665	26819	26606	23256	24411	23887	25437	26597	25044				1200.78	21867	739	22678	21803	20610	19667	18048	17903	19028	19371	19281
		1220.82	25103	26580	27077	754	855	849	26032	26931	26488	23129	24303	23702	25378	26374	25120				1220.79	21688	725	22756	21701	20685	19581	17894	17732	18780	19309	19439
		1240.83	25274	26532	27086	774	793	855	25822	26740	26641	23104	24016	23625	25631	26307	24859				1240.8	21737	725	22568	21858	20479	19515	17996	17530	18646	19194	19112
		1260.84	25196	26442	27224	768	762	843	25758	26634	26170	22627	23853	23452	25221	26072	24991				1260.81	21860	697	22579	21571	20505	19357	17844	17290	18467	19056	19014
		1280.86	25131	26517	27009	770	791	818	25891	26496	26140	22691	23878	23475	25049	25764	24832				1280.83	21780	711	22451	21754	20499	19353	17551	17293	18554	19101	18901
		1300.86	25220	26494	27042	756	816	834	25706	26477	26182	22419	23778	23410	24874	26075	24443				1300.83	21636	658	22456	21634	20571	19006	17348	17197	18376	18785	18847
		1320.88	24768	26418	26981	767	826	812	25819	26354	26121	22307	23733	23330	24949	25615	24687				1320.84	21627	682	22205	21519	20109	18705	17359	17204	18233	18836	18737
		1340.9	24716	26430	26927	750	835	825	25467	26447	26237	22291	23546	22944	24730	25656	24536				1340.86	21550	696	22298	21548	20406	18830	17173	17161	18419	18659	18407
		1360.91	24769	26345	26584	756	812	786	25691	26488	26079	22389	23351	22829	24759	25433	24194				1360.86	21651	713	22279	21482	20202	18760	17136	17066	18153	18450	18861
		1380.93	24687	26291	26806	758	718	800	25443	26241	25885	22194	23234	22695	24634	25542	23917				1380.88	21674	652	22256	21314	20253	18603	17027	16845	17994	18449	18528
		1400.93	24715	26157	26691	741	758	818	25277	26318	25839	21816	23219	22734	24293	25255	24083				1400.88	21417	686	22214	21353	20315	18416	16949	16474	17973	18218	18259
		1420.94	24875	26232	26699	743	779	843	25464	26161	25909	21940	22949	22282	24095	25250	24196				1420.89	21445	695	22252	21424	20194	18176	16751	16606	17761	18257	18188
		1440.95	24731	26054	26543	736	741	778	25322	26098	25781	21766	23106	22281	24172	24956	23855				1440.9	21305	702	22225	21260	20096	17974	16653	16383	17631	18104	18082
		1460.97	24621	26391	26503	732	790	844	25088	26061	25768	21623	22934	22352	23916	25090	23564				1460.9	21407	698	21966	21358	20190	17873	16517	16354	17673	18018	17798
		1480.99	24766	25912	26633	715	767	802	25173	26038	25776	21755	22518	22185	24010	24720	23846				1480.91	21388	682	22120	21172	20123	17619	16432	16293	17178	17901	17935
		1501	24525	26034	26229	749	772	756	25074	25977	25749	21384	22753	22206	23722	24664	23499				1500.93	21215	675	21972	21302	20036	17702	16388	16073	17193	17767	17853
		1521	24707	25577	26205	737	769	804	25183	25812	25554	21253	22363	21879	23778	24558	23701				1520.95	21276	680	22095	21265	20073	17727	16262	15924	17073	17673	17708
		1541.03	24470	25694	26449	738	799	785	25096	25705	25511	21314	22138	21761	23795	24429	23449				1540.96	21201	655	22165	21010	19857	17524	16213	15782	17127	17427	17589
		1561.04	24552	25744	26233	709	774	817	24963	26079	25586	21115	22281	21798	23499	24361	23327				1560.98	21166	662	21827	21099	20010	17350	15942	15887	17346	17557	17470
		1581.06	24159	25791	26406	760	758	762	24984	25742	25423	20814	22075	21841	23652	24247	23066				1580.98	21010	692	21722	21046	20102	17210	15942	15538	17024	17474	17395
		1601.07	24306	25613	26285	748	756	760	24836	25811	25365	20951	22030	21476	23158	24045	23154				1601	21090	732	21726	20840	19895	17084	15740	15587	16809	17295	17211
		1621.09	24246	25661	26211	736	774	776	24842	25901	25530	20982	21882	21498	23277	24082	22960				1621.01	21085	660	21710	20892	19839	17046	15692	15481	16542	17280	17029
		1641.09	23999	25571	26036	698	745	807	24712	25520	25112	20866	21630	21420	23286	24056	22751				1641.03	21043	651	21762	20936	19811	16842	15449	15330	16500	17251	17053
		1661.1	24134	25730	26091	743	757	779	24829	25559	25258	20718	21591	20997	22993	23956	23011				1661.04	21050	687	21668	20880	19712	16808	15233	15037	16401	17145	16741
		1681.11	24061	25617	25990	730	750	816	24658	25609	25014	20593	21654	21101	23052	23814	22812				1681.04	21050	661	21774	20705	19676	16542	15232	14846	16368	16920	16867
		1701.12	24181	25666	26106	693	782	767	24792	25495	25213	20544	21439	21157	22793	23814	22618				1701.06	20961	622	21418	20740	19543	16666	15173	14927	16512	16873	16660
		1721.13	24230	25549	25743	749	770	757	24838	25750	25188	20391	21222	20800	22865	23619	22392				1721.07	20880	671	21561	20633	19710	16409	15034	14819	16163	16768	16571
		1741.15	24438	25397	26084	718	748	775	24619	25216	25234	20349	21057	20662	22633	23423	22456				1741.07	20915	647	21503	20846	19491	16196	14916	14721	15909	16583	16350
		1761.17	24014	25477	25944	755	783	777	24561	25464	25148	19880	21094	20445	22603	23287	22166				1761.08	20882	671	21568	20493	19644	16263	14882	14661	16022	16634	16428
		1781.19	24197	25364	25811	725	737	760	24587	25316	25181	20006	21143	20705	22760	23434	22329				1781.1	20945	693	21435	20496	19294	15896	14681	14469	15781	16497	16227
		1801.2	24028	25406	25908	706	790	755	24345	25202	25376	20083	20822	20567	22334	23104	22133				1801.11	20959	641	21345	20400	19593	15990	14686	14429	15790	16269	16143
		1821.22	24041	25375	25751	689	761	770	24640	25355	25083	19922	20908	20349	22408	22983	22039				1821.12	20670	652	21336	20446	19394	15937	14490	14396	15676	16544	16240
		1841.24	23852	25197	25819	695	731	739	24451	25275	24959	19741	20666	20136	22175	22837	22078				1841.13	20698	654	21218	20429	19505	15732	14429	14219	15388	16245	15958
		1861.25	23979	25576	25778	716	720	763	24476	25298	25202	19471	20662	20109	21960	22881	21921				1861.14	20637	676	21254	20336	19327	15672	14308	14133	15494	16209	15789
		1881.26	23971	25270	25854	717	737	755	24337	25352	25037	19391	20543	20055	21946	22734	21687				1881.15	20665	665	21181	20594	19442	15417	14282	14011	15250	16028	15775
		1901.27	23797	25256	25639	721	754	749	24277	25006	24928	19499	20386	19866	21957	22704	21576				1901.17	20800	663	21281	20277	19264	15224	14079	13848	15255	15692	15707
		1921.29	23787	25242	25408	720	739	771	24533	24976	24963	19646	20186	19867	22097	22213	21504				1921.19	20721	673	21340	20343	19410	15265	14041	13870	15117	15838	15522
		1941.29	23714	25004	25586	708	708	742	24188	25283	24830	19015	20298	19619	21737	22463	21452				1941.2	20683	630	21302	20389	19175	15178	13861	13635	14976	15758	15457
		1961.3	23704	25195	25603	686	735	761	24102	24883	24871	19270	19985	19534	21652	22402	21804				1961.22	20754	635	21004	20263	19217	14928	13697	13548	14996	15550	15410
		1981.31	23626	24991	25674	746	707	764	24298	25040	24830	19071	20198	19546	21597	22128	21646				1981.24	20546	636	21216	20384	19107	14747	13747	13623	15067	15640	15308
		2001.32	23678	24922	25667	754	732	752	24271	24889	24801	18941	20165	19509	21454	22554	21351				2001.25	20380	658	21201	20309	19256	14867	13633	13340	14769	15557	15095
		2021.32	23617	25018	25539	727	758	755	24298	25022	24724	18934	19699	19457	21480	22159	21333				2021.27	20464	649	21158	20270	19208	14580	13391	13266	14909	15365	15077
		2041.33	23516	24855	25589	741	768	757	24198	25070	24826	18609	19645	19263	21520	21969	21056				2041.28	20396	625	21034	20079	19021	14645	13246	13229	14510	15362	14902
		2061.34	23602	24838	25537	700	749	775	24289	24771	25084	18804	19511	19211	21081	22008	21021				2061.29	20469	638	20927	20125	19204	14404	13134	13007	14489	15157	14714
		2081.36	23513	24794	25460	734	711	739	24235	24770	24555	18530	19630	18936	21144	22122	21056				2081.31	20655	637	20868	20216	19168	14332	13221	12998	14303	15318	14823
		2101.36	23628	24902	25379	713	735	759	24073	24904	25016	18448	19447	19069	21102	21700	20988				2101.33	20353	672	20623	20192	19058	14372	13072	12833	14282	15076	14692
		2121.38	23514	24766	25733	697	701	720	24071	24778	24536	18576	19148	18748	21053	21850	20789				2121.34	20346	643	20917	20119	18893	14089	12924	12718	14388	14870	14712
		2141.39	23616	24700	25184	687	704	746	24072	24933	24820	18339	19293	18734	20770	21761	20789				2141.35	20321	638	20929	20081	18896	13993	12691	12641	14130	14878	14664
		2161.41	23456	24713	25207	700	757	732	23864	24683	24577	18245	18970	18672	20910	21548	20646				2161.36	20440	677	20803	20185	19048	14053	12791	12591	13978	14798	14412
		2181.43	23253	24887	25359	711	710	739	24241	24811	24452	18324	18818	18551	20616	21336	20419				2181.36	20254	628	20928	20035	18687	13840	12625	12509	14093	14786	14402
		2201.44	23435	24826	25274	693	705	739	23909	24834	24616	17815	18772	18486	20778	21376	20609				2201.38	20263	647	20786	20110	18893	13648	12354	12379	13890	14470	14174
		2221.45	23393	24717	25366	678	742	725	23690	24635	24472	18142	18671	18617	20481	21276	20269				2221.39	20112	658	20766	19885	19021	13589	12403	12310	13889	14583	14129
		2241.46	23559	24535	25269	685	730	709	24103	24833	24432	17754	18538	18117	20225	21123	20410				2241.41	20147	658	20680	19983	18981	13178	12347	11950	13665	14482	14054
		2261.48	23338	24779	25255	714	768	779	23885	24707	24493	17755	18518	18052	20408	21136	20129				2261.42	20184	641	20552	20030	18784	13343	12160	12104	13386	14290	13987
		2281.5	23458	24554	25115	697	703	742	23757	24729	24444	17832	18463	17904	20235	21103	20267				2281.44	20260	625	20767	19955	18755	13260	12178	11927	13404	14349	13859
		2301.51	23405	24801	25166	697	710	726	23825	24808	24157	17591	18339	18041	20193	21004	19918				2301.45	20206	619	20742	19753	18731	13229	11895	11908	13290	14164	13682
		2321.52	23260	24505	25156	731	747	750	23647	24676	24356	17476	18395	17881	20135	20858	19841				2321.46	20243	638	20710	19726	18708	12889	11981	11771	13329	14032	13659
		2341.54	23200	24692	24822	688	729	756	23537	24583	24391	17418	18205	17632	19896	20867	19653				2341.47	20133	649	20545	19874	18677	12889	11728	11660	13242	14093	13407
		2361.55	23337	24856	25209	681	678	744	23771	24538	24298	17309	18139	17632	19874	20704	19900				2361.49	20057	647	20719	19890	18808	12700	11675	11374	13129	14006	13603
		2381.56	23342	24602	25115	692	723	718	23566	24692	24498	17158	17907	17384	19764	20718	19607				2381.51	20045	616	20488	19863	18813	12725	11570	11449	13024	13848	13369
		2401.58	23366	24530	25008	726	689	743	23695	24398	24186	16957	17899	17527	19828	20584	19484				2401.52	20073	626	20820	19618	18717	12575	11483	11423	12856	13877	13226
		2421.58	23044	24594	24820	679	732	739	23577	24539	24052	16819	17749	17354	19602	20426	19670				2421.54	20104	611	20733	19588	18808	12539	11367	11135	12798	13778	13235
		2441.6	23211	24501	25195	680	704	727	23669	24663	24364	16801	17654	17164	19487	20574	19570				2441.55	20065	631	20590	19603	18639	12376	11277	11175	12819	13630	13210
		2461.6	23042	24531	24896	690	717	716	23864	24516	24271	16777	17546	17182	19509	20362	19259				2461.55	19931	645	20490	19663	18658	12219	11197	11023	12531	13415	13141
		2481.61	23286	24424	24691	712	722	756	23506	24234	23932	16788	17355	16936	19242	20070	19295				2481.56	20071	609	20294	19560	18595	12246	11254	10957	12545	13527	12938
		2501.63	23069	24485	24820	708	726	729	23323	24102	24180	16518	17502	16788	19206	20086	19183				2501.58	19895	621	20219	19734	18512	11894	10993	10853	12437	13440	12895
		2521.64	22948	24274	25098	657	703	695	23637	24282	24252	16641	17250	16617	19343	19891	19107				2521.58	20027	592	20504	19605	18607	11917	10854	10816	12325	13337	12703
		2541.65	23187	24425	24886	648	693	734	23396	24466	24313	16323	17268	16824	19174	20025	18842				2541.59	19864	611	20335	19616	18413	11822	10793	10718	12395	13314	12800
		2561.66	23050	24581	24840	701	726	765	23574	24110	24203	16205	17243	16581	19056	19765	18978				2561.59	20053	605	20331	19571	18460	11795	10670	10567	12233	13171	12628
		2581.68	22954	24453	24802	680	715	759	23483	24230	24094	16126	17080	16599	18863	19992	18658				2581.61	19948	636	20319	19728	18425	11585	10533	10540	11953	13086	12338
		2601.69	22908	24171	24990	705	697	695	23609	23968	24071	15887	16760	16355	18991	19747	18707				2601.61	19784	608	20171	19635	18486	11370	10641	10348	11900	13014	12451
		2621.7	22856	24426	24872	661	719	702	23527	24159	23790	16235	16692	16280	18963	19586	18799				2621.62	19733	635	20300	19532	18489	11354	10335	10258	11905	12894	12301
		2641.71	23097	24251	24944	650	714	698	23413	24456	23884	15857	16667	16334	18680	19549	18567				2641.64	19682	623	20254	19374	18351	11413	10414	10061	11798	12894	12237
		2661.72	22792	24387	24800	647	680	687	23406	23998	23788	15958	16800	16165	18918	19574	18684				2661.64	19883	640	20160	19245	18335	11069	10197	10000	11548	12728	12049
		2681.73	22990	24360	24693	689	690	692	23290	24238	23757	15684	16639	16116	18524	19409	18377				2681.65	19699	610	20253	19274	18410	11073	10114	9901	11592	12666	12051
		2701.76	22759	24236	24596	690	706	701	23472	24153	23901	15578	16639	15928	18502	19209	18438				2701.66	19630	614	20100	19088	18251	11070	9924	9989	11481	12644	11900
		2721.76	22905	24141	24844	663	717	710	23352	24072	23938	15455	16358	15949	18500	19313	18424				2721.67	19582	596	20053	19244	18302	10833	9883	9737	11377	12562	11812
		2741.78	22817	24087	24544	667	703	694	23568	23929	23858	15583	16139	15773	18249	19134	18269				2741.69	19632	582	20180	19177	18141	10701	9854	9635	11433	12406	11710
		2761.8	22754	24192	24824	669	677	699	23621	23997	23830	15322	16088	15802	18279	19066	18031				2761.7	19817	571	20114	19427	18212	10495	9709	9547	11369	12242	11605
		2781.82	22837	23988	24759	683	681	725	23283	23982	23796	15296	16165	15634	17969	18860	17837				2781.71	19619	625	19983	19310	18175	10424	9538	9379	11180	12317	11515
		2801.83	22799	24184	24563	669	703	725	23359	23963	23732	14883	16100	15517	18088	18826	18036				2801.71	19717	599	19877	19149	18169	10451	9528	9362	11101	12152	11483
		2821.85	22769	23971	24571	679	694	700	23403	24096	23752	14953	16048	15370	18278	18735	17683				2821.72	19702	625	19875	19069	18234	10304	9396	9363	11075	12193	11390
		2841.86	22606	24023	24506	691	671	707	23309	23845	23714	15068	15819	15202	17975	18760	17790				2841.73	19652	589	20075	18965	18047	10174	9355	9051	10796	11937	11327
		2861.88	22829	24100	24607	668	663	723	23159	23823	23885	14762	15880	15115	17776	18531	17578				2861.75	19501	590	19792	19103	18143	10164	9283	9120	10873	11944	11276
		2881.89	22684	24019	24514	664	671	701	23294	24022	23808	14819	15586	15088	17831	18512	17856				2881.76	19534	641	19987	19131	18165	9968	9115	8952	10601	11983	11041
		2901.89	22659	23900	24445	657	730	655	23179	23717	23602	14673	15503	15081	17773	18473	17257				2901.77	19613	606	19801	18953	17924	9919	9019	8853	10602	11879	11046
		2921.9	22756	24054	24314	671	684	688	23188	23837	23584	14670	15403	14790	17585	18406	17303				2921.77	19505	603	19656	19041	18074	9880	8903	8800	10580	11831	10926
		2941.91	22724	23919	24438	703	724	684	23102	23921	23580	14354	15261	14673	17321	18400	17265				2941.79	19423	577	19834	19148	17898	9739	8795	8686	10500	11528	10745
		2961.93	22713	23943	24480	678	675	705	23227	23872	23685	14458	15257	14798	17263	18262	17219				2961.8	19536	576	20006	19045	18109	9415	8639	8586	10424	11545	10698
		2981.94	22638	23743	24396	685	659	694	23113	23845	23536	14262	14998	14631	17301	18244	17307				2981.81	19302	629	19834	18830	17958	9413	8647	8453	10368	11416	10657
		3001.95	22571	24087	24398	645	686	718	23017	23671	23590	14134	14890	14421	17386	18076	17065				3001.82	19339	625	19886	18946	18150	9278	8535	8386	10126	11403	10691
		3021.96	22462	23831	24419	656	696	703	23069	23942	23570	14185	14901	14359	17205	17837	17217				3021.84	19525	598	19682	18867	17941	9142	8445	8379	10202	11368	10520
		3041.97	22520	23708	24190	675	715	726	22956	23882	23450	14117	14697	14225	17014	17927	16923				3041.86	19368	586	19759	18909	17937	9007	8172	8254	10105	11315	10329
		3061.99	22280	23847	24084	687	663	704	22957	23610	23514	13878	14770	14051	16912	17571	16793				3061.88	19262	603	19695	18977	17881	8991	8209	8165	9872	11213	10337
		3082	22423	23904	24155	661	648	696	22844	23918	23450	13796	14627	14076	16695	17570	16638				3081.9	19382	586	19699	18952	17872	8846	8183	7880	9840	11159	10335
		3102.01	22512	23744	24302	658	669	723	22853	23490	23516	13837	14664	13916	16869	17594	16614				3101.92	19117	570	19554	18750	17887	8885	8005	7915	9781	11075	10147
		3122.02	22436	23824	24385	646	690	698	22923	23621	23560	13605	14458	13983	16667	17570	16574				3121.93	19377	607	19582	18849	17777	8619	8018	7828	9707	10966	10088
		3142.03	22440	23913	24131	667	667	705	22889	23645	23528	13535	14421	13682	16505	17359	16416				3141.95	19296	563	19643	18773	17760	8570	7828	7731	9667	10898	9841
		3162.03	22271	23725	24328	663	702	710	22815	23527	23379	13358	14366	13756	16441	17317	16353				3161.96	19209	566	19720	18913	17823	8420	7808	7681	9415	10927	9870
		3182.05	22440	23609	24292	627	677	739	22882	23455	23369	13276	14176	13671	16331	17232	16323				3181.97	19186	595	19624	18868	17732	8400	7682	7488	9391	10922	9691
		3202.06	22255	23580	24327	668	671	724	22824	23456	23291	13226	14234	13446	16316	17130	16120				3201.98	19409	589	19420	18664	17737	8330	7630	7309	9275	10687	9706
		3222.07	22414	23547	23969	660	693	670	22728	23511	23280	13222	14006	13277	16295	17116	15875				3221.99	19435	617	19526	18651	17705	8292	7365	7240	9264	10692	9628
		3242.09	22122	23680	24122	676	671	691	22711	23462	23476	12924	13839	13353	16104	17096	15831				3242	19252	592	19334	18632	17690	8056	7335	7186	9131	10546	9437
		3262.11	22435	23509	24081	640	685	705	22750	23539	23270	13119	13806	13340	16121	16875	16120				3262.01	19175	574	19452	18582	17690	8067	7263	7057	9107	10529	9387
		3282.13	22412	23466	24014	633	682	674	22557	23208	23382	12805	13558	13197	15950	16939	15840				3282.03	19220	591	19424	18605	17636	7866	7186	6941	9074	10423	9281
		3302.14	22115	23520	23957	661	655	667	22821	23258	23104	12640	13672	12924	15908	16953	15846				3302.03	19360	558	19590	18719	17856	7712	7072	6976	8893	10366	9335
		3322.15	22338	23498	24095	679	701	689	22815	23454	23274	12609	13429	13013	15901	16683	15855				3322.05	19160	583	19369	18704	17699	7606	6945	6867	8870	10274	9201
		3342.17	22425	23553	24137	627	672	714	22668	23367	23007	12659	13482	12768	15788	16774	15587				3342.06	19086	609	19526	18760	17496	7428	7000	6853	8830	10203	9069
		3362.17	22221	23420	23897	639	653	655	22734	23358	23252	12509	13276	12756	15601	16642	15474				3362.08	19231	547	19192	18698	17501	7449	6723	6577	8785	10226	8964
		3382.18	22239	23535	24150	646	667	669	22494	23628	23256	12486	13171	12697	15486	16528	15446				3382.08	19285	557	19156	18558	17546	7292	6604	6716	8744	10075	9046
		3402.21	22385	23361	24033	664	677	667	22873	23256	23174	12305	13149	12574	15590	16324	15421				3402.09	19149	560	19188	18707	17702	7161	6583	6481	8534	10097	8875
		3422.22	22065	23484	23997	638	682	683	22336	23386	23143	12280	13144	12515	15489	16321	15349				3422.11	19217	613	19344	18535	17437	7105	6415	6413	8410	10041	8641
		3442.24	22149	23501	23882	641	698	703	22709	23249	23112	12246	13007	12406	15278	16183	15253				3442.12	19070	610	19243	18579	17602	7005	6408	6236	8426	9875	8571
		3462.26	22163	23550	23908	648	667	666	22605	23366	23287	11926	12829	12075	15256	16058	15319				3462.13	19096	585	19246	18649	17498	6900	6292	6057	8293	9734	8461
		3482.26	22191	23343	23857	634	660	678	22568	23405	23095	12048	12879	12181	15327	15958	15108				3482.15	18850	546	19356	18457	17570	6726	6089	6010	8125	9613	8466
		3502.27	22184	23650	23774	653	670	657	22500	23259	22965	11858	12639	11859	15007	15875	14882				3502.15	18913	570	19236	18379	17395	6773	6100	5959	8103	9730	8339
		3522.3	22254	23279	23783	644	650	653	22551	23181	22956	11740	12620	12047	15009	15889	14978				3522.16	18855	572	19027	18528	17476	6555	6026	5790	7906	9517	8310
		3542.32	22260	23376	23662	635	679	680	22422	23085	23344	11677	12553	11912	14822	15740	14897				3542.17	19070	565	19218	18409	17471	6413	5974	5697	7883	9485	8221
		3562.34	22144	23016	23934	606	636	662	22412	23108	22866	11640	12414	11764	14776	15831	14759				3562.19	18776	569	19155	18431	17315	6450	5729	5716	7755	9469	8154
		3582.34	22161	23404	23736	676	641	670	22571	23093	23009	11560	12273	11632	14706	15600	14653				3582.2	18919	546	19282	18301	17366	6258	5783	5597	7705	9486	8050
		3602.35	22162	23293	23820	640	664	661	22593	23104	22988	11389	12015	11585	14604	15511	14546				3602.21	18780	563	19120	18437	17398	6199	5701	5559	7676	9269	7922
		3622.36	21869	23165	23994	649	653	704	22606	23229	23168	11273	12037	11456	14700	15326	14468				3622.22	18795	564	18991	18272	17205	6080	5571	5477	7457	9211	7823
		3642.36	21943	23094	23777	623	655	651	22500	23191	22998	11360	12106	11367	14442	15368	14279				3642.23	18875	577	18978	18165	17220	5893	5413	5348	7461	9165	7760
		3662.37	21992	23241	23587	638	684	686	22310	22859	22750	11070	12044	11332	14379	15310	14161				3662.24	18887	598	18770	18384	17314	5844	5297	5350	7316	9152	7656
		3682.39	21826	23124	23650	655	653	729	22588	22824	22756	11065	11628	11270	14464	15146	14119				3682.26	18678	586	18924	18280	17277	5719	5287	5091	7322	9021	7617
		3702.4	21883	22956	23851	621	672	695	22286	23101	22621	10904	12003	10922	14104	15066	14129				3702.28	18828	584	18875	18224	17169	5587	5156	5092	7178	9091	7528
		3722.41	22037	23343	23673	598	647	698	22393	22900	22927	10761	11788	10981	14163	14961	14125				3722.3	18823	552	18856	18127	17118	5575	5056	5000	7118	9000	7489
		3742.42	22040	22998	23612	643	630	629	22406	23114	22838	10997	11623	10827	13863	14869	14163				3742.31	18901	559	19043	18153	17325	5326	4986	4842	7143	8766	7367
		3762.43	21835	22931	23705	625	632	667	22297	23044	22779	10681	11596	10966	14015	14647	13785				3762.32	18752	532	18948	18275	17142	5363	4897	4756	6964	8717	7264
		3782.44	21965	23176	23603	650	650	647	22210	22797	22523	10544	11538	10790	13726	14703	13739				3782.32	18717	580	18728	18087	17074	5364	4797	4614	6809	8680	7086
		3802.46	21939	22958	23544	613	623	706	22458	22743	22859	10657	11278	10496	13838	14842	13859				3802.34	18784	550	18611	17994	17069	5161	4632	4517	6730	8679	6992
		3822.47	21620	22955	23233	643	675	678	22276	22857	22785	10407	11208	10491	13690	14553	13625				3822.34	18739	563	18799	17974	16938	5018	4568	4504	6708	8525	7043
		3842.49	21762	23067	23687	642	670	652	22134	22802	22743	10334	11094	10355	13558	14539	13480				3842.36	18735	563	18811	18123	17090	4888	4552	4361	6532	8386	6839
		3862.49	21892	22844	23392	606	646	661	22138	22633	22550	10204	11077	10234	13636	14445	13481				3862.36	18664	592	18804	17853	16853	4829	4371	4219	6502	8317	6855
		3882.51	21799	23217	23442	631	619	684	22115	22663	22540	10079	10975	10283	13515	14160	13250				3882.38	18589	546	18748	17936	17089	4683	4317	4199	6445	8275	6566
		3902.51	21716	22801	23522	632	636	684	21995	22789	22597	10065	10986	10164	13289	14405	13320				3902.4	18786	557	18719	18016	16801	4599	4222	4084	6358	8190	6624
		3922.53	21807	22898	23530	623	655	624	22197	22875	22647	9937	10614	10127	13329	14109	13205				3922.41	18593	580	18581	18091	16855	4433	4118	4010	6229	8256	6476
		3942.54	21901	22814	23378	605	648	655	22097	22850	22506	9862	10736	9860	13090	14021	13067				3942.42	18667	561	18579	17931	16876	4290	3973	3862	6183	8073	6448
		3962.55	21644	22911	23253	596	653	622	22130	22711	22420	9792	10552	9811	13026	13875	12942				3962.42	18539	566	18554	17872	16736	4282	3902	3802	6013	8077	6311
		3982.57	21888	22815	23469	632	631	629	22009	22757	22613	9661	10496	9842	13098	13836	12979				3982.43	18653	551	18655	17996	16732	4175	3666	3662	5899	7871	6287
		4002.57	21873	22872	23541	668	622	667	22097	22723	22489	9684	10421	9770	13095	13783	12835				4002.45	18512	540	18496	18063	16918	4116	3678	3647	5848	7855	6182
		4022.58	21497	22885	23307	638	621	676	21935	22734	22444	9575	10283	9540	12837	13799	12800				4022.45	18626	546	18673	17781	16740	3966	3601	3487	5865	7807	6086
		4042.58	21673	22757	23369	643	651	658	22130	22681	22696	9467	10105	9333	12650	13673	12721				4042.47	18499	539	18630	17627	16842	3864	3496	3406	5803	7768	5978
		4062.6	21717	22665	23353	622	640	645	21959	22535	22470	9312	10022	9358	12749	13584	12681				4062.49	18516	579	18625	17662	16678	3743	3411	3356	5573	7684	5971
		4082.6	21504	22717	23277	614	636	668	21923	22609	22461	9198	9990	9308	12657	13495	12437				4082.5	18346	531	18577	17792	16673	3575	3330	3343	5486	7595	5946
		4102.61	21467	22833	23314	639	615	671	21850	22614	22378	9329	9917	9206	12552	13411	12415				4102.51	18525	564	18285	17712	16758	3492	3204	3163	5406	7592	5783
		4122.62	21600	22877	23353	615	616	647	21895	22849	22271	9025	9795	9214	12379	13383	12391				4122.52	18513	524	18521	17798	16701	3490	3154	3023	5454	7468	5590
		4142.63	21643	22818	23266	610	642	645	22004	22606	22358	9147	9715	9015	12363	13165	12206				4142.53	18409	566	18365	17710	16605	3420	3023	2923	5224	7489	5677
		4162.65	21641	22686	23337	605	608	645	22005	22437	22265	8965	9694	8894	12330	13185	12284				4162.54	18311	558	18523	17617	16864	3236	2978	2849	5197	7246	5556
		4182.66	21588	22540	23369	608	660	636	21802	22638	22297	8736	9627	8825	11988	13241	12006				4182.55	18194	555	18409	17693	16630	3080	2878	2778	5086	7393	5442
		4202.68	21611	22769	23070	603	619	655	21997	22580	22730	8791	9304	8842	12171	12947	12032				4202.56	18439	551	18346	17800	16777	3060	2795	2649	5035	7175	5446
		4222.7	21406	22834	23368	631	619	639	21948	22620	22190	8547	9329	8562	11922	12986	11966				4222.58	18318	559	18314	17813	16540	2979	2682	2581	4922	7156	5231
		4242.7	21629	22532	23209	591	644	621	21942	22708	22393	8618	9356	8525	11962	12725	11751				4242.59	18416	538	18269	17656	16653	2858	2610	2514	4829	7164	5149
		4262.72	21582	22681	23262	643	613	679	21894	22453	22221	8392	9007	8546	11850	12711	11816				4262.6	18420	561	18201	17644	16595	2734	2437	2439	4813	7110	5107
		4282.74	21345	22341	23114	617	640	618	21821	22461	22221	8374	9015	8441	11633	12762	11546				4282.61	18236	563	18279	17583	16612	2603	2390	2339	4713	7038	5042
		4302.75	21353	22593	23113	616	658	656	22018	22416	22206	8264	9097	8242	11574	12617	11654				4302.61	18449	541	18255	17737	16696	2496	2260	2290	4542	6800	4929
		4322.75	21453	22515	23072	582	580	661	21680	22361	22276	8112	8823	8134	11627	12563	11601				4322.61	18046	574	18166	17503	16716	2371	2134	2088	4469	6794	4930
		4342.77	21318	22580	23061	636	674	645	21692	22358	22090	8018	8783	7873	11508	12449	11576				4342.63	18225	553	18274	17638	16639	2369	2091	2071	4447	6843	4802
		4362.78	21433	22612	23082	626	627	661	21724	22130	22259	8044	8728	7963	11369	12225	11459				4362.64	18264	537	18288	17489	16565	2207	1988	1905	4484	6635	4712
		4382.78	21528	22406	23126	597	612	596	21729	22347	22035	7923	8614	7814	11222	12160	11226				4382.65	18233	549	18298	17461	16445	2082	1918	1828	4306	6575	4565
		4402.79	21359	22638	23090	618	623	647	21614	22493	22261	7901	8404	7709	11207	12146	11192				4402.67	18241	575	18190	17502	16461	2068	1828	1749	4252	6601	4524
		4422.8	21261	22442	22870	618	610	619	21403	22250	22144	7679	8549	7663	11107	12103	11093				4422.68	18389	545	18334	17426	16443	1901	1786	1684	4181	6469	4390
		4442.82	21386	22695	23095	599	661	643	21516	22526	22119	7746	8434	7558	11087	11997	11065				4442.69	18262	569	18146	17317	16421	1825	1672	1540	4120	6518	4278
		4462.83	21316	22661	23009	599	652	654	21587	22335	21925	7428	8251	7450	10882	11924	10940				4462.7	18210	534	18065	17375	16381	1748	1526	1514	3998	6404	4242
		4482.85	21356	22422	22860	582	665	621	21578	22321	22185	7375	8160	7359	10999	11780	10809				4482.71	18218	520	18179	17218	16399	1619	1502	1442	3957	6446	4143
		4502.85	21540	22450	23135	604	669	620	21494	22345	22025	7498	8015	7271	10953	11812	10793				4502.71	18175	550	17863	17373	16323	1579	1421	1390	3752	6287	4140
		4522.86	21432	22566	22976	571	621	641	21658	22407	21964	7377	7940	7271	10669	11648	10607				4522.71	18292	514	17854	17368	16287	1414	1336	1259	3784	6289	4024
		4542.87	21260	22428	22841	599	613	630	21593	22210	22021	7131	7944	7065	10557	11639	10658				4542.72	18109	537	18024	17289	16362	1393	1262	1197	3705	6104	3917
		4562.88	21301	22305	22922	593	624	635	21338	22263	21791	7117	7806	6998	10778	11478	10473				4562.73	18234	537	18082	17290	16520	1308	1204	1139	3571	6094	3820
		4582.88	21403	22253	22817	607	626	611	21314	22127	22119	7055	7745	6871	10519	11527	10529				4582.74	18000	538	17902	17244	16353	1208	1164	1078	3468	6047	3663
		4602.9	21306	22436	22872	582	588	621	21379	22243	21837	6943	7568	6897	10306	11141	10400				4602.76	18224	541	17835	17298	16194	1207	1114	1063	3390	5959	3706
		4622.9	21049	22414	22864	531	621	616	21514	22256	21996	6832	7625	6717	10422	11337	10158				4622.77	17999	508	17957	17287	16261	1094	1028	998	3347	5930	3576
		4642.91	21268	22312	23047	606	622	620	21511	22107	22145	6865	7515	6688	10297	11342	10176				4642.79	18046	511	17890	17214	16239	1158	1004	1015	3187	5761	3545
		4662.92	20905	22254	22816	582	618	618	21451	22058	21791	6719	7336	6503	10041	10935	10259				4662.79	18074	516	17831	17192	16194	1071	980	972	3170	5747	3434
		4682.93	21089	22216	22921	596	609	629	21295	22113	21789	6692	7340	6376	10026	11026	9838				4682.8	18039	524	17809	17371	16145	1036	998	956	3083	5605	3326
		4702.94	21079	22159	22784	590	615	664	21523	22093	21899	6533	7168	6387	9996	11043	9897				4702.82	17869	527	17752	17003	16236	1012	956	853	2959	5666	3247
		4722.95	21146	22338	22854	623	626	655	21251	22091	21840	6317	7041	6216	9901	10872	9833				4722.83	17974	556	17703	17285	16242	1030	933	910	2912	5614	3218
		4742.97	21025	22216	22813	582	618	599	21413	22027	21867	6217	6977	6227	9866	10704	9759				4742.84	18050	535	17618	17151	16401	993	947	898	2865	5604	3059
		4762.98	21121	22236	22719	584	597	628	21269	22116	21855	6266	6947	6013	9836	10759	9778				4762.85	18044	513	17899	17418	16219	973	892	915	2715	5346	3073
		4783	20950	22331	22847	551	596	635	21443	21889	21722	6153	6939	5931	9566	10625	9507				4782.86	17988	566	17768	17237	16216	998	903	907	2656	5360	2925
		4803.01	21174	22111	22662	638	609	594	21325	21841	21763	6103	6715	5944	9471	10419	9437				4802.87	17988	515	17856	17065	16140	953	877	844	2594	5344	2799
		4823.01	20955	22119	22781	588	619	611	21319	21810	21918	6038	6668	5831	9332	10418	9408				4822.88	17839	506	17713	16979	16041	956	897	868	2478	5349	2694
		4843.02	20830	22286	22652	587	623	640	21211	21810	21728	5887	6604	5800	9372	10524	9353				4842.89	17868	503	17654	17104	16053	944	851	867	2315	5137	2682
		4863.04	20996	22265	22802	585	603	595	21217	21868	21647	5882	6456	5596	9327	10162	9232				4862.9	17863	545	17727	17009	16197	913	867	853	2397	5091	2597
		4883.05	20772	22229	22771	595	590	619	21084	21583	21614	5721	6315	5554	9221	10135	9296				4882.9	17887	520	17651	17015	16007	938	849	873	2210	5090	2543
		4903.07	20693	22158	22784	610	607	636	21130	21786	21788	5737	6377	5472	9231	9994	9157				4902.92	17828	534	17565	16913	16293	917	866	851	2207	4962	2370
		4923.07	20880	21975	22888	599	606	589	21108	21917	21693	5642	6225	5407	9132	9927	8927				4922.92	17904	536	17522	16914	15906	938	873	832	2095	4989	2375
		4943.09	21023	21932	22728	590	633	621	21196	21826	21664	5539	6243	5244	8903	9963	8900				4942.92	17877	500	17614	16834	15991	899	832	834	2022	4912	2265
		4963.11	20626	22087	22791	583	643	614	21041	21716	21749	5419	6263	5211	8811	9784	8803				4962.93	17773	479	17679	16863	15945	928	856	853	1943	4685	2188
		4983.11	20876	22092	22706	570	602	595	21034	21788	21806	5374	6007	5071	8893	9803	8670				4982.93	17757	501	17772	16796	16008	894	811	836	1883	4745	2094
		5003.12	21048	22215	22439	567	598	649	21098	21703	21748	5207	5931	5096	8688	9611	8552				5002.95	17815	531	17535	16885	16003	911	824	820	1786	4723	2050
		5023.13	20941	22238	22519	582	612	626	21078	21897	21732	5123	5947	4897	8567	9503	8471				5022.95	17836	513	17669	17091	15914	945	825	861	1702	4620	2036
		5043.14	20780	21935	22539	587	591	596	21028	21699	21462	5084	5826	4884	8578	9522	8608				5042.96	17828	522	17587	16895	15997	877	855	854	1581	4577	1865
		5063.15	20874	22129	22678	570	602	622	20965	21835	21589	5007	5694	4725	8384	9556	8420				5062.97	17917	486	17508	16707	16003	876	811	826	1583	4507	1792
		5083.15	20736	22019	22658	578	603	600	21196	21775	21612	4873	5528	4565	8482	9316	8351				5082.98	17823	540	17439	16914	15931	864	819	803	1514	4550	1680
		5103.17	20798	21898	22469	579	627	635	21202	21779	21502	4854	5494	4571	8242	9240	8295				5103	17738	519	17384	16701	16115	894	889	836	1414	4285	1615
		5123.17	20764	21946	22399	556	597	626	21146	21781	21309	4834	5414	4494	8160	9214	8069				5123	17728	522	17342	16875	15955	898	823	860	1290	4282	1573
		5143.19	20944	22058	22460	561	571	597	20936	21696	21255	4735	5404	4353	8208	9140	8028				5143.01	17766	538	17511	16655	15786	886	814	830	1284	4329	1483
		5163.19	20726	22043	22795	590	600	638	20926	21724	21373	4529	5297	4220	8055	9186	7941				5163.02	17719	502	17340	16686	15926	879	784	793	1191	4181	1411
		5183.2	20868	21993	22428	528	600	615	21117	21755	21643	4549	5261	4239	7903	8786	7801				5183.04	17723	512	17359	16731	15763	877	815	823	1139	4157	1407
		5203.21	20745	21774	22534	600	595	629	20886	21695	21422	4487	5015	4124	7942	8847	7783				5203.05	17762	503	17451	16761	15906	818	828	833	1104	4041	1351
		5223.23	20678	21874	22529	588	588	601	20798	21549	21333	4299	5017	4053	7571	8811	7883				5223.07	17732	505	17253	16686	15715	917	858	809	1119	4056	1235
		5243.23	20570	21839	22486	569	597	649	20892	21628	21528	4357	5021	3942	7722	8565	7674				5243.08	17717	508	17379	16740	15832	887	814	841	1051	3942	1241
		5263.25	20613	21848	22299	600	597	584	20848	21532	21570	4163	4889	3888	7650	8472	7633				5263.09	17746	472	17191	16735	15728	909	782	792	1028	3930	1224
		5283.26	20692	21921	22600	556	606	587	20902	21668	21418	4106	4863	3839	7468	8637	7540				5283.11	17617	566	17146	16559	15754	825	773	777	1007	3869	1162
		5303.27	20610	21681	22428	571	601	559	21192	21703	21334	4046	4712	3747	7431	8492	7494				5303.13	17688	484	17172	16634	15672	889	801	786	980	3812	1131
		5323.27	20622	21949	22444	594	561	652	20750	21466	21592	3946	4542	3556	7302	8260	7350				5323.14	17710	521	17088	16738	15805	891	845	763	974	3727	1095
		5343.29	20732	21695	22335	565	609	602	20802	21604	21286	3913	4595	3535	7156	8348	7263				5343.14	17484	519	16996	16586	15724	887	856	807	986	3650	1090
		5363.3	20609	21870	22364	562	555	589	20691	21475	21252	3706	4413	3446	7185	8230	7133				5363.16	17429	508	16989	16739	15721	841	811	800	966	3562	1056
		5383.31	20521	21955	22115	558	599	599	20882	21338	21399	3734	4407	3326	7043	8082	7017				5383.18	17486	501	17229	16587	15646	870	823	825	922	3422	1103
		5403.33	20517	21431	22294	602	597	606	20741	21397	21305	3675	4345	3275	7000	7997	6947				5403.2	17553	545	17030	16465	15588	859	788	821	942	3528	1113
		5423.33	20642	21649	22294	559	588	610	20838	21164	21375	3572	4193	3117	6957	7934	7022				5423.2	17828	520	17168	16596	15543	876	796	769	902	3445	1067
		5443.35	20684	21754	22211	555	587	620	20651	21252	21381	3475	4234	3127	6789	7883	6785				5443.22	17614	515	17007	16524	15557	809	819	784	918	3420	1046
		5463.36	20707	21701	22155	562	578	598	20656	21353	21265	3464	4049	3024	6740	7738	6755				5463.23	17644	527	17018	16449	15688	915	850	791	933	3252	1055
		5483.38	20619	21502	22004	594	577	615	20653	21190	21225	3275	3955	2975	6685	7661	6760				5483.24	17512	511	17135	16507	15465	862	781	790	926	3269	1043
		5503.39	20590	21763	22229	584	596	592	20698	21473	21242	3286	3947	2864	6601	7550	6640				5503.26	17446	516	16954	16305	15456	854	787	792	949	3183	1011
		5523.4	20591	21357	22157	562	587	620	20815	21199	21077	3138	3833	2701	6480	7513	6541				5523.27	17440	511	16968	16367	15670	878	771	788	893	3127	1016
		5543.41	20565	21794	22167	567	556	607	20617	21369	21100	3030	3788	2620	6296	7479	6398				5543.28	17528	513	16956	16348	15553	914	834	754	928	3016	1038
		5563.42	20516	21587	22239	560	600	620	20789	21420	21204	2983	3672	2599	6290	7301	6333				5563.28	17437	503	16994	16259	15525	854	783	783	906	2980	1031
		5583.43	20450	21536	22142	556	613	574	20546	21316	21255	2961	3643	2495	6062	7322	6196				5583.3	17482	494	17028	16424	15645	829	799	777	901	2932	1000
		5603.44	20549	21557	22111	586	585	577	20722	21239	20913	2859	3552	2424	6224	7229	6083				5603.31	17363	506	16952	16331	15536	843	799	795	927	2900	992
		5623.45	20556	21580	22269	581	615	571	20542	21296	20894	2826	3505	2324	6104	7155	5974				5623.33	17533	472	16855	16362	15661	837	809	806	875	2798	1028
		5643.46	20642	21672	21998	577	585	576	20664	21161	21025	2719	3400	2242	5917	7158	6000				5643.35	17477	495	16770	16276	15363	858	780	783	893	2762	1000
		5663.47	20217	21358	22185	550	599	588	20450	21213	21224	2643	3299	2175	5880	6974	5901				5663.35	17437	521	16864	16362	15502	863	788	767	887	2704	978
		5683.48	20485	21678	21958	574	612	593	20440	21237	21137	2592	3241	2046	5894	6957	5980				5683.36	17634	513	16703	16234	15427	827	805	747	889	2600	1000
		5703.49	20410	21446	22219	547	597	580	20346	21260	21143	2536	3179	2015	5745	6803	5705				5703.38	17402	519	16721	16224	15442	849	824	774	864	2531	989
		5723.5	20499	21682	22081	537	548	611	20458	21335	21013	2392	3086	1988	5690	6713	5642				5723.39	17186	522	16517	16268	15440	855	795	729	870	2522	988
		5743.51	20410	21372	22053	553	554	593	20479	20935	21184	2368	3099	1832	5483	6690	5593				5743.4	17496	495	16663	16231	15332	822	793	757	855	2439	1009
		5763.52	20224	21632	22068	580	617	581	20303	21072	21131	2336	2981	1859	5427	6586	5522				5763.41	17188	488	16628	16056	15236	843	767	816	891	2366	995
		5783.53	20512	21677	22090	530	587	590	20239	21273	20982	2195	2866	1733	5437	6559	5362				5783.42	17249	521	16617	16239	15314	818	793	778	889	2292	969
		5803.55	20472	21576	21965	577	612	565	20416	21255	20889	2130	2769	1669	5319	6273	5219				5803.44	17328	492	16661	16038	15227	886	739	765	857	2305	963
		5823.55	20333	21256	21859	569	583	612	20445	20919	20924	2066	2723	1608	5267	6335	5214				5823.44	17209	503	16536	16179	15403	837	784	784	883	2165	927
		5843.57	20226	21434	21798	558	617	613	20456	21062	20942	1979	2703	1543	5104	6240	5211				5843.46	17286	502	16489	16109	15342	838	806	777	874	2184	981
		5863.59	20532	21484	21856	543	562	603	20233	21058	20817	1976	2690	1448	4997	6214	5059				5863.48	17123	496	16541	15944	15288	828	756	794	886	2066	1003
		5883.59	20160	21398	22031	551	567	576	20542	20892	20772	1957	2556	1404	4899	5973	5065				5883.49	17343	494	16428	15876	15310	850	807	779	858	2054	995
		5903.62	20216	21448	21830	539	574	592	20298	20986	21044	1770	2408	1342	4978	6025	4874				5903.5	17370	523	16578	15844	15396	815	759	722	893	1912	947
		5923.62	20391	21383	21897	538	577	602	20401	21290	20963	1724	2410	1341	4742	5881	4785				5923.52	16929	546	16536	15935	15160	839	773	769	873	1959	971
		5943.64	20279	21337	21813	574	587	546	20261	20998	20961	1691	2337	1270	4776	5774	4675				5943.53	17069	503	16241	15932	15116	840	769	737	890	1820	985
		5963.65	20315	21418	21842	548	570	576	20283	20857	20915	1602	2262	1220	4660	5655	4771				5963.53	16934	493	16229	15743	15180	824	809	747	882	1774	957
		5983.66	20151	21309	21842	532	561	558	20337	20899	20817	1522	2195	1207	4613	5669	4574				5983.55	17132	502	16257	15739	15167	862	762	783	905	1709	968
		6003.67	20101	21375	22095	571	607	570	20108	21064	20924	1499	2157	1184	4429	5533	4451				6003.56	17016	483	16193	15695	15113	829	744	758	872	1750	964
		6023.69	20234	21211	21839	544	565	563	20443	21032	20648	1419	2123	1089	4385	5498	4460				6023.56	17002	485	16416	15975	15141	838	769	757	836	1637	960
		6043.71	20011	21283	21761	539	566	589	20340	20953	20919	1392	2016	1103	4246	5419	4324				6043.56	17158	506	16321	15733	14842	815	775	757	838	1574	930
		6063.72	19978	21299	21853	536	570	578	20155	20750	20861	1378	1915	1118	4154	5243	4192				6063.57	17031	483	16303	15824	15170	840	786	760	855	1542	939
		6083.72	20361	21281	21563	550	560	604	19967	20882	20667	1305	1831	1027	4156	5245	4134				6083.58	16910	478	16062	15850	14920	772	775	753	820	1532	918
		6103.73	20120	21266	21699	520	579	589	20274	20833	20942	1290	1848	1111	4022	5182	4035				6103.6	17045	467	16084	15762	15062	842	790	761	841	1386	974
		6123.74	20258	21270	21645	560	581	556	19997	21048	20834	1232	1723	1097	3950	4997	4004				6123.61	17081	481	16130	15725	15004	811	774	783	888	1419	959
		6143.75	20137	21326	21661	565	576	556	19971	20855	20884	1196	1734	1032	3860	4940	3992				6143.64	17130	483	16264	15747	15009	813	738	797	866	1313	948
		6163.75	20169	21377	21804	544	581	583	20059	20765	20623	1178	1660	1069	3757	4935	3767				6163.65	16799	484	16161	15629	15030	806	767	762	846	1321	905
		6183.77	20046	21171	21655	558	555	565	19981	20762	20735	1116	1608	1068	3701	4849	3707				6183.66	17086	470	15998	15593	14863	862	760	721	837	1249	909
		6203.77	19881	21148	21965	554	560	602	20197	20926	20812	1140	1534	1017	3562	4794	3688				6203.66	16996	477	16162	15545	15031	808	733	772	846	1228	946
		6223.78	20002	21184	21591	561	546	571	20085	20658	20712	1086	1556	1019	3629	4639	3623				6223.68	16908	480	16063	15588	14759	812	741	734	882	1212	898
		6243.8	20211	20983	21689	561	559	569	19897	21051	20578	1064	1470	1013	3448	4554	3473				6243.68	16942	478	15909	15711	14799	781	761	763	842	1167	929
		6263.81	19943	21224	21722	534	582	553	20125	20702	20684	1062	1409	1003	3392	4494	3391				6263.69	16945	473	16030	15498	14909	802	740	768	858	1138	949
		6283.83	20156	20989	21520	545	559	575	20282	20643	20704	1042	1396	1015	3304	4430	3384				6283.7	16749	494	16019	15602	14897	798	746	746	823	1131	912
		6303.84	19759	21236	21791	587	553	567	19949	20716	20654	1036	1325	992	3283	4334	3279				6303.71	17026	455	15995	15467	14904	848	744	735	847	1058	917
		6323.85	19971	20897	21448	563	559	584	19983	20740	20511	1013	1318	1004	3152	4332	3231				6323.73	16972	491	15972	15324	14834	829	743	723	833	1068	963
		6343.86	19870	21010	21594	569	556	589	20120	20631	20633	1069	1267	999	3002	4187	3070				6343.73	16916	482	15914	15387	14909	777	753	748	825	1031	960
		6363.88	19890	21198	21486	546	568	577	19974	20688	20446	1024	1261	965	2985	4114	2980				6363.75	16736	487	15850	15431	14808	817	708	731	843	1013	897
		6383.88	19993	20980	21493	527	561	546	19941	20639	20677	989	1158	1011	2965	4015	2976				6383.75	16839	491	15691	15347	14845	789	770	740	802	966	937
		6403.89	19745	21244	21446	502	586	578	19888	20682	20571	967	1184	996	2852	3831	2809				6403.77	16839	494	15922	15392	14669	792	738	763	860	1006	929
		6423.9	19763	21061	21566	511	585	574	19782	20601	20514	1021	1178	998	2763	3871	2737				6423.78	16661	475	15769	15441	14768	799	751	719	834	973	943
		6443.91	20041	21038	21431	562	552	576	20067	20638	20406	956	1144	966	2730	3826	2617				6443.8	16809	492	15747	15373	14800	818	720	720	850	987	961
		6463.92	19901	21405	21672	498	580	572	19837	20343	20566	1005	1147	979	2643	3765	2562				6463.8	16864	464	15640	15372	14669	789	777	731	812	981	942
		6483.93	19958	21052	21423	524	548	587	19818	20606	20420	962	1128	946	2484	3589	2523				6483.81	16687	481	15877	15324	14689	827	725	739	809	959	910
		6503.94	19716	20866	21536	554	560	564	19710	20622	20526	958	1105	948	2375	3482	2450				6503.83	16702	465	15785	15441	14697	801	746	705	817	987	954
		6523.95	19766	21043	21475	536	586	547	19747	20451	20248	964	1092	941	2374	3450	2395				6523.83	16708	499	15756	15298	14528	802	768	726	820	958	907
		6543.96	19713	20878	21523	533	580	568	19712	20352	20509	960	1078	981	2284	3418	2272				6543.85	16782	447	15720	15301	14573	791	725	765	808	973	896
		6563.97	19962	21081	21419	541	567	537	19805	20500	20264	964	1058	967	2120	3350	2217				6563.86	16532	453	15860	15388	14649	770	747	704	764	898	902
		6583.98	19818	20966	21418	511	545	563	19885	20544	20398	908	1055	983	2108	3264	2154				6583.86	16814	476	15629	15276	14457	802	761	757	801	928	892
		6603.98	19780	20968	21600	509	567	598	19669	20444	20384	923	1043	974	2016	3152	2156				6603.86	16641	455	15623	15335	14617	802	733	706	783	918	909
		6623.99	19757	20757	21536	527	564	579	19627	20465	20099	956	1024	966	1968	3090	2045				6623.87	16632	472	15658	15155	14473	818	749	707	829	947	912
		6644.01	19868	20872	21486	531	558	586	19848	20499	20554	945	1028	943	1883	3039	1910				6643.88	16644	446	15580	15315	14659	792	723	746	803	907	897
		6664.02	19773	20829	21359	535	544	572	19661	20329	20294	928	1015	944	1834	2926	1880				6663.88	16649	468	15577	15156	14582	799	762	721	773	923	904
		6684.03	19944	20951	21293	532	555	537	19883	20403	20236	955	1027	936	1761	2830	1802				6683.88	16603	495	15563	15326	14440	809	707	745	785	921	873
		6704.04	19637	20878	21396	511	543	548	19593	20518	20431	944	1052	948	1680	2717	1771				6703.89	16629	462	15578	15144	14559	797	740	712	831	906	871
		6724.04	19737	20801	21394	551	570	568	19829	20597	20335	922	1013	962	1615	2703	1692				6723.91	16614	459	15497	15223	14439	761	722	711	796	916	890
		6744.05	19677	20674	21299	547	548	545	19579	20356	20234	909	1027	936	1550	2606	1653				6743.92	16608	468	15453	15192	14371	772	740	736	779	918	906
		6764.07	19785	20900	21310	512	586	568	19645	20296	20148	875	1012	974	1468	2571	1555				6763.92	16317	470	15443	15118	14579	748	723	682	763	951	905
		6784.07	19606	20770	21151	499	555	545	19659	20320	20321	924	994	955	1469	2505	1537				6783.93	16502	462	15480	15218	14426	778	758	704	818	892	880
		6804.08	19621	21040	21396	531	533	557	19436	20461	20225	908	1014	937	1439	2385	1461				6803.94	16490	467	15411	15206	14656	756	730	699	818	929	907
		6824.09	19370	20793	21431	515	574	560	19660	20203	20264	915	991	935	1379	2294	1328				6823.95	16448	446	15530	14952	14296	782	703	705	776	888	871
		6844.1	19502	20792	21068	527	525	543	19499	20329	20117	915	982	877	1378	2226	1345				6843.96	16414	476	15430	14976	14527	746	728	721	789	878	903
		6864.11	19454	20795	21219	494	558	565	19640	20225	20070	917	975	951	1301	2134	1320				6863.96	16579	459	15406	15056	14329	795	709	719	788	914	897
		6884.12	19746	21019	21065	528	508	581	19555	20318	20207	910	929	926	1290	2110	1303				6883.97	16649	490	15408	15074	14475	799	718	688	788	868	893
		6904.13	19578	20683	21095	524	532	549	19527	20149	20009	922	997	879	1208	2037	1260				6903.98	16540	441	15453	15038	14350	759	738	709	843	899	929
		6924.14	19655	20594	21267	509	555	550	19588	20134	20070	888	972	899	1195	1922	1219				6923.99	16482	457	15157	15035	14392	790	713	720	784	895	901
		6944.15	19513	20835	21194	502	536	543	19527	20262	19972	879	999	905	1216	1936	1265				6943.99	16433	435	15198	15071	14418	770	703	707	767	865	946
		6964.15	19544	20729	21263	558	519	581	19467	20153	19949	893	970	941	1231	1824	1164				6964.01	16367	488	15461	14973	14291	763	704	711	785	880	917
		6984.18	19555	20435	21167	539	530	572	19224	20145	20060	888	938	946	1187	1795	1173				6984.02	16380	487	15357	15028	14436	796	724	708	794	856	886
		7004.19	19712	20623	21188	497	531	553	19352	20103	20039	923	959	936	1207	1742	1158				7004.03	16404	464	15507	15059	14311	745	700	736	816	888	876
		7024.2	19589	20498	21115	514	536	543	19468	20066	19928	921	941	905	1157	1710	1172
		7044.21	19648	20642	21028	521	539	557	19468	20256	20047	876	927	966	1153	1584	1127
		7064.22	19493	20497	21019	522	549	541	19371	20110	20086	867	950	917	1180	1526	1106
		7084.24	19356	20657	21054	520	546	546	19265	20312	20085	889	978	937	1109	1463	1132
		7104.25	19442	20396	21095	519	527	556	19171	19976	19763	863	931	908	1131	1426	1092
		7124.26	19534	20482	20893	518	535	520	19224	20177	20225	893	964	898	1182	1422	1076
		7144.27	19330	20881	21195	476	562	523	19529	20096	19941	873	933	955	1150	1374	1098
		7164.29	19394	20431	21068	524	545	517	19355	20211	19847	885	940	876	1122	1343	1088
		7184.3	19414	20377	21206	529	509	538	19338	20153	19951	903	913	939	1115	1295	1117
		7204.31	19583	20696	21126	511	538	505	19434	20112	19845	867	928	896	1157	1308	1138
		7224.31	19405	20643	21032	534	565	557	19275	19828	19927	880	936	883	1116	1270	1076
		7244.33	19518	20369	20978	528	550	566	19337	20086	19888	893	939	908	1110	1259	1129
		7264.35	19332	20587	21003	515	535	557	19354	20030	19773	886	975	888	1090	1232	1076
		7284.36	19406	20400	20892	498	530	525	19060	20051	19889	894	915	914	1130	1214	1084
		7304.37	19453	20437	21099	501	546	525	19162	19901	19597	829	907	883	1077	1213	1070
		7324.39	19332	20331	20937	540	546	540	19329	19911	19724	863	931	917	1090	1239	1092
		7344.41	19178	20622	21115	533	539	492	19312	19912	19837	901	929	901	1086	1182	1065
		7364.43	19342	20437	21021	516	534	542	19095	20005	19887	842	940	880	1112	1194	1064
		7384.44	19200	20452	20909	555	535	558	18998	19836	19782	868	890	879	1109	1190	1064
		7404.44	19416	20334	20928	481	519	549	19154	19795	19671	872	921	880	1076	1104	1025
		7424.45	19370	20569	21026	505	572	512	19164	19863	19918	871	899	879	1066	1175	1061
		7444.46	19443	20474	21224	498	561	543	19203	19761	19719	847	961	902	1094	1105	1031
		7464.47	19458	20467	21010	536	571	518	19246	19937	19735	860	945	840	1003	1080	985
		7484.48	19145	20362	20850	483	518	545	18944	19998	19783	835	945	897	1092	1103	1063
		7504.5	19290	20412	21041	524	540	542	19053	19950	19932	887	937	866	1023	1149	1035
		7524.5	19166	20397	20824	486	539	560	19091	19982	19592	841	918	868	1042	1102	1049
		7544.51	19193	20179	20832	527	529	526	18976	19753	19679	833	927	891	1099	1137	1055
		7564.52	19202	20274	20774	515	516	581	19114	19615	19792	833	903	891	1115	1116	1026
		7584.53	19195	20517	20799	531	523	515	19078	19779	19587	868	932	882	1061	1121	997
		7604.54	19132	20250	20683	501	521	523	18960	19829	19806	867	932	843	1054	1098	1019
		7624.55	19296	20167	20948	518	539	549	19076	19678	19742	833	898	893	1046	1070	1031
		7644.57	19113	20388	20768	511	545	565	19106	19595	19650	851	891	909	1066	1064	1053
		7664.58	19067	20499	20832	527	525	539	18947	19696	19772	893	883	901	1087	1088	1010
		7684.6	19358	20465	20897	500	534	541	18962	19629	19568	883	884	835	1058	1080	1025
		7704.61	19134	20170	20508	531	544	508	18964	19622	19510	838	893	880	1025	1051	1016
		7724.63	18972	20116	20675	486	525	540	18854	19759	19498	846	898	894	1028	1088	1016
		7744.63	19004	20105	20774	496	509	512	19073	19474	19382	811	915	880	1015	1072	1013
		7764.65	19087	20245	20549	488	531	521	18745	19604	19793	845	902	839	1059	1073	983
		7784.66	19163	19948	20712	505	540	535	18830	19616	19576	868	907	840	1030	1088	975
		7804.67	19016	20009	20527	502	521	508	18910	19403	19334	828	931	855	1001	1107	1001
		7824.67	19194	20223	20600	479	508	527	18870	19769	19149	874	901	901	1098	1068	1019
		7844.69	19125	20444	20721	487	518	532	18745	19480	19558	846	891	852	1019	1081	1019
		7864.7	19124	20048	20537	484	499	541	18937	19565	19691	831	895	860	1051	1026	990
		7884.7	19160	19958	20294	516	526	508	18828	19445	19662	813	872	827	1047	1083	1052
		7904.71	19000	20174	20369	499	533	503	18690	19702	19510	836	907	844	1010	1138	1037
		7924.72	19279	20165	20479	497	518	551	18795	19597	19396	878	912	873	1035	1040	1002
		7944.73	19127	20007	20475	495	520	524	18843	19645	19408	859	905	863	1003	1054	1013
		7964.74	18954	20057	20686	488	508	521	18778	19520	19366	844	895	852	1035	1049	985
		7984.74	18925	20069	20666	509	527	525	18587	19513	19437	813	913	881	1054	1091	970
		8004.75	18917	20007	20364	486	509	519	18854	19372	19546	840	910	893	1034	1071	982
		8024.75	18751	20178	20725	499	519	492	18710	19507	19371	838	891	860	1021	1101	1005
		8044.77	19139	20157	20401	499	545	558	18850	19349	19504	789	845	839	1046	1021	985
		8064.78	18706	20208	20652	459	507	559	18874	19475	19412	835	894	844	1049	1034	1013
		8084.79	18807	20041	20438	486	514	540	18536	19420	19252	850	870	864	978	1045	980
		8104.81	18869	19998	20381	491	520	524	18645	19778	19239	860	880	862	1055	1075	1005
		8124.82	18737	20025	20475	535	530	538	18813	19314	19307	816	907	841	1062	1063	997
		8144.83	18859	19957	20585	498	525	533	18637	19391	19273	817	893	822	974	1054	973
		8164.84	18991	19953	20617	468	529	523	18499	19349	19223	831	857	838	1007	1059	1003
		8184.85	18939	19893	20382	481	521	531	18699	19318	19246	821	886	842	1016	1074	988
		8204.86	18879	20006	20384	477	496	515	18364	19112	19372	749	874	822	1051	1044	955
		8224.87	18804	20093	20357	494	518	513	18342	19322	19228	827	874	861	981	997	986
		8244.87	18918	19857	20465	502	524	514	18578	19528	19267	863	862	861	998	1006	981
		8264.88	18793	19767	20632	459	515	533	18564	19193	19202	814	853	859	988	1013	1010
		8284.88	18629	19927	20283	467	519	531	18600	19156	19374	790	895	843	1038	1016	963
		8304.89	18865	19920	20137	484	537	508	18576	19349	18977	838	864	838	1048	996	913
		8324.91	18838	19898	20336	481	482	524	18520	19267	19077	808	920	881	997	982	963
		8344.92	18738	19952	20455	496	491	475	18604	19216	19087	811	914	856	959	967	953
		8364.93	18770	19918	20285	496	503	516	18368	19331	19368	808	859	840	951	1034	988
		8384.94	18777	19928	20242	489	509	530	18589	19103	19283	802	881	841	1021	1001	992
		8404.95	18873	19790	20287	497	533	517	18453	19347	19198	820	899	848	1003	989	967
		8424.96	18781	20074	20338	470	531	525	18439	19132	19305	845	881	817	964	1001	972
		8444.98	18599	19802	20393	470	500	525	18412	19249	19123	819	849	833	971	1009	931
		8464.99	18728	19709	20213	519	507	519	18292	19204	18942	813	862	864	1051	986	948
		8484.99	18673	19838	20291	473	536	513	18478	19199	19087	819	912	841	991	1044	944
		8505	18619	19867	20255	481	498	493	18268	19122	18932	809	880	860	937	979	947
		8525.02	18634	19816	20224	508	526	486	18442	19241	18922	832	897	853	973	1003	950
		8545.03	18514	19829	20440	493	534	524	18509	19123	19063	821	891	802	1012	980	912
		8565.06	18617	19707	20144	517	516	530	18438	19309	19177	770	845	800	1011	1014	966
		8585.07	18629	19670	20315	481	499	522	18402	19152	19088	773	886	898	975	1027	951
		8605.08	18553	19605	20148	458	480	485	18333	19079	19059	823	874	827	1000	1052	996
		8625.09	18561	19793	20325	473	495	506	18311	18946	18923	783	849	876	988	1022	946
		8645.1	18767	19711	20170	476	479	541	18426	19168	19025	823	892	848	966	996	940
		8665.12	18755	19760	20325	483	477	494	18158	19080	19065	815	868	832	996	1001	916
		8685.14	18641	19681	20172	514	517	512	18297	18962	19108	821	837	800	969	1005	936
		8705.14	18717	19606	20048	475	515	482	18086	19145	18835	769	853	834	966	1036	961
		8725.15	18491	19460	20340	484	515	495	18295	18905	18984	811	859	863	1005	1015	997
		8745.16	18490	19533	20106	473	507	519	18276	19124	18885	789	821	818	985	993	939
		8765.17	18472	19650	20250	483	493	486	18276	19111	18796	799	877	830	978	988	928
		8785.19	18559	19619	20177	465	520	534	18399	19085	18998	806	888	795	952	987	913
		8805.18	18643	19521	20001	480	500	484	18231	19093	18812	817	878	830	966	1031	979
		8825.19	18559	19673	20159	481	533	490	18271	19059	18800	803	839	835	1018	996	904
		8845.2	18472	19444	19942	469	518	507	18508	18923	18941	781	850	846	975	981	931
		8865.2	18583	19669	20093	467	488	521	17950	18932	18801	794	874	839	973	1048	966
		8885.21	18614	19405	19921	478	497	483	18254	18783	18894	805	840	798	976	1003	932
		8905.22	18472	19757	20109	451	516	503	18202	19268	19077	804	828	836	973	987	959
		8925.23	18398	19602	20063	487	469	495	17918	18868	18921	768	870	840	935	1004	950
		8945.23	18534	19435	20182	490	485	509	18083	18799	18718	767	820	843	1008	987	910
		8965.26	18419	19547	20041	444	501	470	18228	18884	18998	798	867	803	937	1010	934
		8985.26	18491	19614	20126	461	486	518	17979	18872	18641	790	845	832	952	1002	973
		9005.28	18503	19596	19948	471	490	505	18027	18911	18850	789	871	830	977	1005	931
		9025.28	18397	19647	20131	466	484	470	18071	18836	18721	825	841	820	958	980	907
		9045.29	18552	19514	19920	475	518	503	18311	18989	18783	806	824	849	967	1026	912
		9065.29	18573	19416	19919	447	485	530	17989	18737	18709	772	873	841	977	984	949
		9085.3	18394	19487	19876	483	439	507	18129	18856	18783	798	847	780	917	998	944
		9105.31	18153	19305	20054	468	509	487	18035	18798	18703	803	876	794	965	975	910
		9125.33	18418	19584	19781	460	466	518	17892	18722	18688	777	869	814	958	937	932
		9145.35	18498	19407	19895	453	501	506	18090	18793	18705	819	832	831	923	945	936
		9165.37	18418	19480	19950	491	524	505	18116	18619	18821	809	856	812	953	1013	943
		9185.39	18570	19458	19798	494	513	480	18008	18608	18745	785	839	801	956	1003	906
		9205.39	18283	19605	20153	477	512	510	17893	18628	18680	775	881	841	981	944	915
		9225.41	18139	19426	19823	464	478	504	18197	18651	18832	750	861	791	936	952	925
		9245.41	18336	19352	19887	438	482	478	18009	18773	18516	848	848	840	946	939	922
		9265.42	18182	19255	19962	455	465	489	17823	18724	18752	788	845	819	991	946	958
		9285.44	18462	19196	19897	448	483	481	17947	18752	18726	812	829	828	932	1005	892
		9305.45	18248	19411	19935	463	510	484	17697	18911	18583	806	877	803	959	998	919
		9325.46	18055	19290	19891	484	480	485	18026	18628	18609	822	856	823	957	949	927
		9345.48	18321	19429	19879	466	475	469	18042	18709	18703	802	870	803	942	969	927
		9365.49	18253	19286	19771	484	502	493	17742	18617	18476	793	860	787	934	945	911
		9385.51	18211	19196	19749	489	475	456	17933	18694	18832	773	871	806	960	954	936
		9405.52	18209	19182	19606	452	475	481	17723	18623	18520	765	861	830	942	933	902
		9425.53	18076	19360	19582	482	490	479	17784	18549	18565	787	875	776	979	910	886
		9445.54	18435	19313	19735	472	489	479	17868	18470	18579	806	876	835	978	932	878
		9465.55	17961	19183	19885	460	487	490	18042	18607	18561	772	840	794	939	958	910
		9485.55	18180	19308	19805	465	485	495	17864	18770	18597	757	824	784	954	929	917
		9505.57	18084	19099	19875	443	475	462	17918	18745	18355	775	816	798	930	953	902
		9525.58	18096	19257	19839	468	493	516	17775	18539	18309	777	845	837	927	945	904
		9545.59	18313	19141	19775	456	486	486	17695	18654	18333	807	852	802	948	961	948
		9565.6	18186	19278	19586	459	474	476	17829	18585	18403	775	801	824	920	949	882
		9585.61	18081	19135	19682	423	468	476	17768	18496	18333	780	807	793	934	1010	935
		9605.62	17987	19117	19710	470	500	465	17698	18511	18410	795	818	795	919	904	925
		9625.63	18217	19209	19473	455	486	503	17697	18606	18214	785	851	808	917	925	892
		9645.65	17937	19273	19512	489	458	481	17710	18473	18529	780	863	776	904	903	917
		9665.66	18269	19234	19668	439	487	490	17673	18523	18247	785	861	807	913	892	901
		9685.67	18000	19166	19519	451	488	490	17842	18556	18598	752	821	843	926	970	926
		9705.68	17981	19193	19548	469	461	475	17823	18343	18430	755	790	792	886	941	894
		9725.69	17999	19058	19420	436	491	488	17658	18284	18233	790	859	831	900	919	955
		9745.7	17996	19101	19595	483	451	467	17774	18420	18408	778	829	789	894	978	909
		9765.71	18040	18953	19576	467	475	484	17592	18310	18173	778	817	828	942	972	898
		9785.72	17986	19117	19553	467	480	487	17679	18445	18076	763	851	791	919	920	901
		9805.73	17958	18937	19615	473	471	488	17646	18454	18339	801	798	809	970	957	879
		9825.75	18000	18870	19250	465	465	483	17502	18241	18364	799	832	760	932	933	934
		9845.77	17970	19032	19556	421	462	454	17593	18261	18272	753	820	809	940	932	910
		9865.78	18028	18978	19592	460	475	496	17633	18308	18353	798	796	821	954	917	898
		9885.79	17911	19087	19523	460	448	475	17611	18344	18378	794	844	797	910	937	884
		9905.81	17909	19129	19426	484	466	492	17601	18519	18341	787	872	783	945	964	872
		9925.82	17686	18954	19241	481	480	465	17460	18023	18313	787	842	790	906	946	873
		9945.82	17844	18827	19388	448	472	468	17293	18340	18193	766	786	787	919	950	889
		9965.83	17917	18982	19540	448	479	483	17279	18277	18306	722	838	825	883	911	871
		9985.83	17998	18778	19300	448	460	500	17372	18365	18280	776	864	800	906	943	860
		10005.8	17814	18720	19224	444	467	479	17437	18067	18189	748	818	771	908	939	869
		10025.9	17709	18916	19364	427	474	479	17382	18085	18125	789	813	768	890	929	872
		10045.9	17824	18872	19380	464	457	510	17388	18491	18017	795	838	777	923	922	897
		10065.9	17721	18972	19232	425	494	476	17479	18475	18053	739	817	795	888	960	893
		10085.9	17870	18966	19337	460	463	487	17317	18275	18256	757	838	772	897	899	912
		10105.9	17941	18778	19409	419	494	501	17460	18347	18091	748	813	804	920	947	866
		10125.9	17782	18796	19256	453	438	463	17221	18272	18198	746	831	816	897	920	877
		10145.9	17774	18872	19392	436	480	467	17301	18140	18024	749	854	788	942	935	908
		10165.9	17685	18886	19162	446	441	481	17251	18233	18104	743	803	786	929	908	896
		10185.9	17767	18871	19457	436	459	478	17397	18113	18138	772	795	772	907	906	852
		10205.9	17815	18678	19124	459	471	502	17331	18188	17995	748	799	764	905	908	865
		10226	17837	18901	19195	439	448	468	17474	18283	17907	751	809	820	877	915	868
		10246	17735	18857	19304	432	475	487	17417	18212	18045	787	797	791	909	932	883
		10266	17646	18555	19404	455	464	475	17418	17992	18155	796	813	763	909	908	839
		10286	17713	18728	19044	426	473	457	17333	18043	18171	714	831	768	913	918	860
		10306	17688	18823	19157	449	471	448	17315	18110	17861	764	820	780	871	854	838
		10326	17725	18788	19112	428	487	469	17465	18307	17932	762	803	769	877	913	890
		10346	17684	18620	19448	443	478	470	17387	18126	17791	783	792	779	891	920	850
		10366	17699	18669	19127	428	448	442	17212	17917	18041	770	841	766	917	897	906
		10386	17715	18500	19274	420	467	444	17327	18144	17821	719	835	750	877	950	857
		10406	17623	18754	19308	460	476	456	17334	18276	18060	741	793	818	904	925	821
		10426	17649	18588	19219	417	473	471	17213	18037	17790	754	838	775	907	909	834
		10446.1	17641	18772	19156	423	452	460	17231	18103	18023	782	828	771	918	894	883
		10466.1	17506	18779	19135	435	442	465	17347	18137	18090	725	782	789	921	943	903
		10486.1	17741	18643	19040	417	462	453	17126	17948	17981	751	817	778	881	891	890
		10506.1	17541	18799	19066	455	457	441	17163	18063	17797	755	818	775	896	938	861
		10526.1	17441	18589	19288	428	446	472	17122	18221	17997	791	803	794	848	941	893
		10546.1	17665	18628	19047	459	444	438	17291	18062	17934	761	775	791	889	916	873
		10566.1	17626	18693	19184	413	455	470	17371	18034	17900	742	770	785	883	939	848
		10586.1	17452	18655	19178	468	448	454	17000	17897	17746	738	803	809	903	896	882
		10606.2	17509	18512	19123	465	468	471	17102	18043	17992	771	831	789	903	919	881
		10626.2	17408	18383	19032	434	457	457	17315	17912	17646	784	788	753	899	925	880
		10646.2	17406	18606	18997	437	446	462	17249	17919	17805	747	817	754	912	897	877
		10666.2	17533	18586	18946	424	450	482	17135	17885	17949	752	806	777	876	873	847
		10686.2	17428	18361	18976	430	466	466	16992	17836	17885	743	828	768	898	915	860
		10706.2	17589	18564	19011	426	473	478	17223	17915	17762	769	805	809	873	903	869
		10726.2	17534	18564	19016	413	469	461	17010	17877	17784	756	781	765	864	914	872
		10746.2	17428	18432	18937	424	456	466	17248	17683	17805	772	813	784	898	881	893
		10766.2	17592	18392	19049	460	443	479	17290	17771	17958	750	846	751	861	909	890
		10786.3	17394	18685	19127	422	459	455	16962	17933	17863	703	825	756	893	906	871
		10806.3	17440	18399	19134	454	431	488	17092	17863	17866	734	815	738	882	908	889
		10826.3	17358	18484	19122	451	431	462	16994	17804	17893	714	815	737	900	934	847
		10846.3	17619	18358	19004	442	429	460	17111	17856	17815	773	793	743	852	883	857
		10866.3	17359	18539	18911	431	420	454	16860	17823	17758	709	854	818	855	932	858
		10886.3	17285	18583	18829	418	449	476	17123	17686	17699	734	830	776	889	895	874
		10906.3	17405	18396	19021	453	454	434	16908	17738	17698	706	827	764	893	906	863
		10926.3	17471	18670	18986	444	439	465	16929	17909	17574	766	820	769	897	882	817
		10946.3	17473	18327	19034	418	459	447	17094	17711	17591	782	796	743	878	896	863
		10966.3	17132	18498	18933	420	440	417	16828	17764	17732	707	818	792	901	861	846
		10986.3	17220	18549	18819	423	445	473	16961	17726	17829	752	799	787	907	915	857
		11006.3	17157	18482	18886	436	454	447	16970	17691	17782	770	818	753	890	904	862
		11026.3	17350	18426	18851	440	450	479	16866	17801	17751	717	804	782	889	917	833
		11046.4	17405	18280	18729	425	427	437	17005	17528	17683	745	818	729	894	897	806
		11066.4	17455	18493	18781	473	408	467	16933	17820	17552	762	760	773	872	877	841
		11086.4	17179	18220	19064	437	458	453	17000	17438	17898	728	824	809	865	852	855
		11106.4	17243	18365	18955	451	490	451	16748	17876	17713	729	838	753	882	883	865
		11126.4	17353	18555	18967	432	448	444	16921	17562	17766	739	786	730	915	900	874
		11146.4	17135	18457	18888	428	454	456	16903	17571	17588	737	777	779	891	859	820
		11166.4	17141	18432	18711	422	469	464	16786	17565	17652	746	823	748	897	842	889
		11186.4	17219	18373	18837	433	409	427	16678	17446	17666	728	764	769	863	882	860
		11206.4	17227	18249	18779	439	472	472	16796	17679	17447	783	805	733	869	867	835
		11226.4	17263	18260	18676	424	430	434	16901	17814	17578	720	788	766	828	870	857
		11246.5	17239	18324	18820	417	467	482	16822	17634	17574	761	791	775	845	875	798
		11266.5	17378	18222	18821	404	464	434	16572	17724	17574	743	774	747	856	878	839
		11286.5	17104	18123	18582	410	422	439	16772	17659	17511	751	788	774	860	854	854
		11306.5	17303	18308	18675	430	443	491	16727	17531	17650	730	772	710	878	883	813
		11326.5	17087	18152	18583	422	434	485	16803	17548	17551	718	767	725	854	893	856
		11346.5	17255	18280	18563	435	427	471	16894	17626	17452	728	822	754	896	874	877
		11366.5	17061	18171	18695	410	459	449	16855	17654	17607	735	808	713	853	913	823
		11386.5	17257	18182	18816	446	433	433	16620	17489	17475	767	771	764	862	844	850
		11406.5	17265	18100	18778	430	417	436	16616	17448	17509	728	799	747	900	888	845
		11426.5	17191	18058	18661	412	447	442	16669	17547	17653	720	847	708	848	838	851
		11446.5	17126	18308	18739	415	433	454	16627	17619	17478	720	800	764	857	874	831
		11466.6	16999	18464	18502	424	455	471	16596	17436	17663	687	775	747	907	881	812
		11486.6	16883	18065	18734	439	443	428	16637	17333	17373	722	777	776	870	842	849
		11506.6	17161	18141	18699	401	453	466	16573	17683	17477	734	818	780	860	919	840
		11526.6	17107	18097	18654	427	399	436	16663	17491	17447	728	763	717	888	873	821
		11546.6	17139	18139	18610	440	452	432	16662	17434	17450	690	778	758	836	865	815
		11566.6	17120	18356	18629	423	449	442	16564	17512	17421	723	762	723	862	890	829
		11586.6	17004	18034	18736	371	420	427	16621	17302	17351	743	809	727	885	884	819
		11606.6	16989	18119	18752	402	459	473	16937	17471	17272	743	784	734	882	857	849
		11626.6	17063	18186	18730	426	454	439	16652	17491	17316	719	790	759	840	907	807
		11646.6	17266	18083	18615	406	432	471	16723	17453	17246	744	807	719	879	880	822
		11666.6	16788	18099	18498	412	393	461	16610	17386	17341	705	788	755	877	836	833
		11686.7	17056	17982	18545	431	424	423	16508	17323	17353	746	767	757	887	834	825
		11706.7	17078	18105	18747	421	428	470	16591	17484	17243	731	771	766	899	888	809
		11726.7	17212	18058	18555	384	414	443	16643	17622	17408	706	797	773	877	899	852
		11746.7	17007	18237	18398	408	445	458	16624	17476	17406	741	785	769	890	882	818
		11766.7	16996	18108	18499	405	428	431	16699	17459	17502	743	796	730	894	867	830
		11786.7	16835	18213	18531	411	463	440	16514	17483	17444	742	780	791	849	907	801
		11806.7	17196	18247	18539	411	417	445	16658	17391	17363	724	804	723	885	861	869
		11826.7	17096	18131	18403	432	431	415	16563	17256	17292	770	790	732	818	883	820
		11846.8	16919	17841	18538	410	435	425	16498	17434	17384	735	786	726	843	851	788
		11866.8	17029	18000	18528	415	438	427	16495	17479	17216	755	786	728	864	849	854
		11886.8	17010	18033	18557	419	454	406	16563	17261	17179	702	757	735	836	900	776
		11906.8	16998	17890	18637	413	409	444	16801	17313	17220	713	786	736	842	864	812
		11926.8	16977	17924	18536	414	433	434	16707	17167	17277	743	802	781	866	911	847
		11946.8	16797	17965	18430	434	414	446	16493	17354	17382	720	801	747	824	842	822
		11966.8	16908	18024	18446	404	436	412	16544	17367	17285	720	759	746	857	895	819
		11986.8	16906	17931	18537	401	412	449	16472	17343	17284	772	764	746	845	864	834
		12006.8	17048	18003	18463	413	450	451	16567	17356	17344	717	823	757	830	834	835
		12026.8	16984	18049	18451	412	440	434	16722	17382	17205	726	804	743	840	872	828
		12046.8	16880	17976	18728	432	410	430	16537	17247	17247	721	777	778	840	847	829
		12066.9	16898	18021	18310	414	405	429	16460	17247	17287	703	779	740	843	877	845
		12086.9	17045	17950	18444	405	443	440	16316	17236	17130	737	809	737	835	868	802
		12106.9	16816	17906	18487	399	425	430	16370	17224	17155	725	791	713	831	828	789
		12126.9	16766	17800	18250	418	429	421	16690	17216	17261	754	737	739	811	814	821
		12146.9	16713	17909	18278	414	423	404	16241	17235	17294	712	755	744	855	817	808
		12166.9	16888	17757	18477	439	415	441	16364	17233	17130	737	786	752	861	885	810
		12186.9	16727	17990	18376	420	436	437	16442	17309	17194	721	780	738	782	835	804
		12207	16749	17839	18546	440	420	443	16502	17247	16955	691	792	728	856	815	819
		12227	16847	17932	18460	398	449	443	16480	17012	17177	715	780	781	858	828	802
		12247	16758	17857	18457	375	432	448	16317	16914	17060	751	789	739	840	878	803
		12267	16695	17783	18265	425	436	447	16197	17145	17006	736	776	720	877	824	818
		12287	16840	17839	18315	407	422	468	16255	17085	16931	722	797	717	860	817	816
		12307	16828	17820	18335	388	428	423	16322	17034	17075	724	803	748	816	838	783
		12327	16764	17947	18123	385	428	422	16289	17122	16955	750	793	755	858	850	816
		12347	16914	17849	17996	377	416	429	16411	17210	17168	711	793	752	794	806	803
		12367.1	16648	17577	18514	378	438	417	16245	17136	17108	694	790	704	838	808	783
		12387.1	16678	17787	18359	405	418	424	16223	17043	17143	721	774	730	840	838	775
		12407.1	16757	17722	18262	416	440	427	16348	17182	16978	738	788	744	866	844	797
		12427.1	16449	17796	18240	405	419	446	16239	17205	17080	729	745	766	825	852	762
		12447.1	16792	17836	18141	408	434	445	16287	17068	16956	708	783	759	853	844	828
		12467.1	16579	17618	18149	392	409	436	16289	17093	17049	753	792	714	845	854	812
		12487.1	16761	17775	18027	424	429	427	16198	16945	17033	725	756	740	811	835	812
		12507.1	16622	17696	18117	424	444	416	16199	17239	17069	679	761	736	838	840	807
		12527.1	16574	17648	18177	432	438	446	16166	17045	16969	684	765	759	832	819	855
		12547.2	16714	17566	18215	416	438	439	16334	17088	16990	698	741	729	853	870	810
		12567.2	16659	17571	18245	399	421	457	16217	17024	16878	699	757	759	802	817	792
		12587.2	16590	17585	18114	401	421	422	16025	16745	16740	720	742	721	846	862	792
		12607.2	16733	17677	18132	399	415	445	16198	16924	16802	757	756	705	798	844	789
		12627.2	16474	17734	18014	400	407	450	16173	16876	16868	709	766	760	809	800	813
		12647.2	16573	17626	18153	398	419	418	16193	17129	16940	680	787	707	816	827	799
		12667.2	16382	17691	18071	390	427	426	16301	16760	16759	751	771	744	827	855	838
		12687.3	16694	17596	18001	391	439	413	16007	16821	16811	724	760	703	802	794	826
		12707.3	16451	17619	17989	401	419	416	16140	16847	16832	711	794	757	823	812	795
		12727.3	16504	17753	17946	410	399	438	16021	16897	16983	719	779	711	832	806	785
		12747.3	16553	17373	18086	415	404	437	15985	16871	16756	685	745	679	822	827	776
		12767.3	16448	17408	18043	402	453	396	16041	16775	16931	667	739	736	832	862	804
		12787.3	16311	17601	18177	418	429	396	15958	16674	16877	701	785	720	826	817	794
		12807.3	16472	17333	17909	421	424	428	16082	16612	16881	726	779	736	860	802	811
		12827.3	16422	17535	17962	387	428	442	16087	17022	16691	711	722	723	826	813	814
		12847.3	16274	17417	17803	383	394	425	15956	16749	16716	706	743	716	838	818	736
		12867.4	16539	17533	18120	417	443	432	16142	16921	16891	688	797	745	798	851	834
		12887.4	16308	17484	18122	390	421	457	15820	16831	16815	731	749	720	794	816	774
		12907.4	16477	17655	18169	380	401	399	15913	16777	16868	692	769	715	820	797	796
		12927.4	16494	17706	18078	392	422	382	16040	16739	16805	709	797	749	845	804	783
		12947.4	16492	17826	17910	400	405	423	15974	16843	16771	711	731	714	856	834	800
		12967.4	16619	17437	17898	404	405	403	15842	16647	16623	712	739	686	842	801	805
		12987.4	16427	17389	17956	400	394	429	16000	16835	16653	701	760	751	824	817	789
		13007.4	16255	17539	17857	409	406	428	15888	16830	16833	682	789	709	769	847	780
		13027.4	16276	17675	17962	360	413	413	15733	16833	16845	663	730	731	803	808	808
		13047.4	16405	17425	17865	396	421	458	15936	16643	16833	695	771	715	809	816	805
		13067.4	16431	17518	17807	387	386	423	15891	16776	16531	692	774	688	845	840	791
		13087.5	16441	17404	18000	399	416	426	16036	16709	16741	704	774	744	852	817	850
		13107.5	16294	17554	18006	394	395	438	15895	16368	16588	696	791	746	808	827	787
		13127.5	16460	17519	18032	384	396	418	15965	16539	16532	675	783	733	788	840	760
		13147.5	16430	17266	17973	380	390	435	15876	16672	16585	720	760	717	835	833	769
		13167.5	16269	17242	17741	384	397	410	15806	16668	16582	700	767	741	777	815	759
		13187.5	16345	17451	17854	365	398	423	15982	16557	16729	690	766	748	793	803	763
		13207.5	16356	17426	17818	382	403	406	15821	16615	16638	708	777	734	821	807	789
		13227.5	16358	17436	17778	372	400	422	15907	16797	16495	695	759	733	820	842	769
		13247.5	16396	17448	17619	390	398	394	15828	16657	16675	703	767	726	772	823	766
		13267.5	16349	17218	17785	383	392	420	15722	16716	16644	725	753	700	812	824	800
		13287.6	16404	17185	17775	392	385	407	15767	16620	16586	716	742	705	781	819	800
		13307.6	16192	17320	17793	397	399	395	15973	16520	16511	698	784	725	846	819	782
		13327.6	16218	17310	17945	379	385	410	15868	16432	16621	703	737	724	802	769	812
		13347.6	16163	17301	17696	392	424	406	15715	16391	16718	683	762	740	774	781	789
		13367.6	16250	17306	17734	392	395	428	15734	16533	16581	702	745	708	802	841	799
		13387.6	16271	17298	17774	394	408	408	15544	16549	16380	692	712	709	801	835	784
		13407.6	16266	17095	17777	383	388	414	15932	16481	16431	682	762	690	788	775	758
		13427.6	16127	17249	17594	362	429	382	15920	16406	16368	667	783	716	783	797	766
		13447.6	16135	17247	17515	380	379	428	15766	16591	16416	698	779	707	818	816	805
		13467.6	16138	17203	17533	400	391	413	15567	16482	16559	665	769	698	772	791	767
		13487.7	16184	17111	17636	397	427	413	15470	16496	16340	708	718	734	803	795	751
		13507.7	16152	17210	17693	400	408	405	15673	16553	16395	694	748	716	785	821	810
		13527.7	16175	17252	17946	384	404	408	15579	16421	16655	690	724	720	804	818	783
		13547.7	16217	17432	17600	378	404	405	15578	16543	16408	693	784	687	812	810	793
		13567.7	16069	17173	17690	387	420	413	15732	16647	16366	672	782	707	810	819	794
		13587.7	16101	17238	17624	373	405	412	15567	16435	16446	674	778	727	832	852	784
		13607.7	16018	17219	17606	373	415	412	15635	16376	16309	689	744	678	813	808	792
		13627.7	16171	17076	17846	372	416	393	15721	16342	16476	695	755	711	769	789	775
		13647.7	16082	17075	17718	354	406	426	15666	16446	16431	717	757	729	771	837	776
		13667.7	16032	17179	17599	378	386	382	15505	16491	16468	712	772	722	813	849	784
		13687.7	16184	16969	17474	350	381	430	15539	16207	16446	686	790	707	764	788	801
		13707.8	15979	17085	17629	383	393	396	15589	16300	16237	677	772	703	766	808	752
		13727.8	15957	17108	17628	356	403	395	15617	16257	16314	707	763	757	808	807	751
		13747.8	16046	17171	17549	390	427	425	15680	16266	16390	721	735	697	789	782	788
		13767.8	16048	17088	17546	358	403	407	15537	16465	16252	722	793	757	791	854	781
		13787.8	16128	17206	17559	377	399	391	15626	16253	16228	676	759	698	788	773	768
		13807.8	15881	17143	17382	382	409	379	15700	16178	16394	704	723	710	780	827	796
		13827.8	15996	17036	17549	383	373	400	15485	16280	16292	694	760	761	790	778	766
		13847.8	16021	17057	17402	411	388	411	15640	16221	16279	657	760	686	759	756	748
		13867.8	16062	17205	17407	386	404	422	15559	16271	16341	633	768	735	766	792	769
		13887.8	15947	16897	17466	374	372	403	15394	16327	16324	689	783	704	793	806	767
		13907.9	15988	17035	17505	387	396	413	15358	16393	16204	691	733	696	799	785	774
		13927.9	15905	17046	17398	367	390	389	15808	16379	16359	670	778	724	793	790	780
		13947.9	15831	17199	17370	375	395	410	15540	16218	16291	706	730	696	779	769	770
		13967.9	15909	17082	17496	388	406	406	15451	16095	16333	679	734	702	746	822	782
		13987.9	15871	16849	17336	385	392	394	15456	16288	16194	683	746	672	802	768	782
		14007.9	15689	16816	17570	378	393	411	15563	16300	16266	721	761	723	753	807	758
		14027.9	15942	16961	17451	394	395	395	15447	16415	16310	687	755	693	796	791	748
		14047.9	15872	16881	17530	363	426	411	15505	16193	16181	683	737	692	801	802	761
		14067.9	15833	16859	17207	349	376	395	15465	16235	16200	674	736	693	750	817	767
		14087.9	15917	16925	17529	376	378	416	15293	16272	16002	667	724	681	795	820	779
		14108	15887	16945	17414	360	416	382	15586	16124	16035	653	732	700	796	815	750
		14128	15865	16860	17441	356	387	382	15371	16125	16278	701	711	739	778	780	742
		14148	16082	17064	17318	383	383	411	15334	16151	15940	694	725	722	782	775	743
		14168	16098	17063	17359	380	389	388	15456	16147	16289	692	742	712	764	772	761
		14188	15688	16971	17523	373	386	393	15364	16049	16073	691	748	737	795	812	754
		14208	15753	16978	17334	367	365	393	15233	16150	16178	690	761	720	771	769	768
		14228	15741	16848	17447	364	411	399	15408	16105	16235	705	707	715	798	772	751
		14248	15950	16822	17134	358	401	396	15490	16077	16121	694	708	731	808	772	736
		14268	15784	16838	17275	397	400	406	15320	15958	16182	682	767	698	791	822	751
		14288.1	15973	16916	17332	381	379	421	15305	15928	16197	685	770	677	764	768	764
		14308.1	15738	16991	17331	392	409	402	15509	16243	16101	688	733	688	770	736	723
		14328.1	15821	16875	17259	381	392	352	15363	16151	16080	652	687	703	766	801	755
		14348.1	15737	16998	17141	366	395	389	15235	16026	16195	681	775	662	807	779	734
		14368.1	15938	16837	17504	365	402	353	15213	16208	16253	672	740	715	770	799	761
		14388.1	15863	16773	17354	360	380	401	15270	15982	16167	662	729	713	769	780	769

## Sheet: Figure 2. (c) MRN-DNA binding
Figure 2. (c) MRN-DNA binding (FA)
		hM(H129N)RN conc.		serial dilution		in reaction (nM)
		Highest in reaction		510	nM
			1	510	nM	219.3		hM(H129N)RN_ATPrS_no nucleotide									normalised
			2	340	nM	146.2		1	2	3	4	5	6	7	8		No nucleotide
			3	226.667	nM	97.4667		134.86	134.21	133.6	134.29	134.24	135.64	135.59	135.87		-1.01	-1.66	-2.27	-1.58	-1.63	-0.23	-0.28	0
			4	151.111	nM	64.9778		9	10	11	12	13	14	15	16		-0.5	-0.26	-0.31	0.61	0.13	-0.83	-0.49	0
			5	100.741	nM	43.3185		134.55	134.79	134.74	135.66	135.18	134.22	134.56	135.05		5.89	5.96	6.68	4.13	5.27	3.28	3.77	0
			6	67.1605	nM	28.879		17	18	19	20	21	22	23	24
			7	44.7737	nM	19.2527		133.62	133.69	134.41	131.86	133	131.01	131.5	127.73		ATPrS
			8	0	nM	0											22.7	17.75	12.01	7.56	4.66	2.43	1.3	0
								hM(H129N)RN_ATPrS_ATPgammaS									24.78	19	14.56	7.67	4.61	3.47	2.34	0
								1	2	3	4	5	6	7	8		25.91	22.23	13.86	9.83	6.9	4.26	3.11	0
								157.25	152.3	146.56	142.11	139.21	136.98	135.85	134.55
								9	10	11	12	13	14	15	16		ATP
								159.26	153.48	149.04	142.15	139.09	137.95	136.82	134.48		17.1388	14.0065	8.6942	5.46784	2.8195	1.92637	0.689599	0.00320665
								17	18	19	20	21	22	23	24		20.9026	14.493	9.94226	6.89682	4.70691	3.46733	2.55068	-0.000620828
								158.51	154.83	146.46	142.43	139.5	136.86	135.71	132.6		18.9454	14.2061	9.40353	6.4836	4.5141	2.67073	1.22952	-0.00123542
								hM(H129N)RN_ATP gain 8
								1	2	3	4	5	6	7	8
								150.679	147.546	142.234	139.008	136.36	135.466	134.23	133.543
								9	10	11	12	13	14	15	16
								152.873	146.463	141.912	138.867	136.677	135.437	134.521	131.969
								17	18	19	20	21	22	23	24
								151.485	146.746	141.944	139.024	137.054	135.211	133.77	132.539
									ATPrS_nu nuc_time course					Andor gain 8x
																		normalised
								D	1	2	3	4	5	6	7	8		ATPrS
		('RowJ', 'Col.09')	139.783						160.463	153.959	146.048	139.102	136.345	134.631	132.779	130.95		29.5125	23.0085	15.0978	8.15231	5.39537	3.68142	1.82873	-0.000311919
		('RowJ', 'Col.10')	133.585					D	9	10	11	12	13	14	15	16		25.4717	19.433	13.608	7.54494	3.343	1.25878	0.0352188	0.00175591
		('RowJ', 'Col.11')	133.008						158.632	152.593	146.768	140.705	136.503	134.419	133.195	133.162		21.7711	17.6136	9.79382	5.44848	2.94857	1.99733	0.607983	0.00495795
		('RowJ', 'Col.12')	131.73					D	17	18	19	20	21	22	23	24		no nuc
		('RowJ', 'Col.13')	130.434						158.241	154.084	146.264	141.918	139.419	138.467	137.078	136.475		0.464104	0.389689	-1.32055	-0.679564	-0.343531	0.731009	-1.4997	0.0024116
		('RowJ', 'Col.14')	130.468					E	1	2	3	4	5	6	7	8		-0.655478	1.43629	-1.44729	-0.4408	-0.857984	-1.16612	-0.290536	0.00296844
		('RowJ', 'Col.15')	131.233						133.154	133.08	131.369	132.01	132.346	133.421	131.19	132.692		-4.72684	-3.08786	-3.59503	-2.13329	-1.05252	-0.955643	0.258991	-0.00161111
		('RowJ', 'Col.16')	131.198					E	9	10	11	12	13	14	15	16		Trf2 + ATP
									132.485	134.576	131.693	132.699	132.282	131.974	132.849	133.143		8.58287	2.3847	1.80768	0.530221	-0.765551	-0.732494	0.0326169	-0.00181847
								E	17	18	19	20	21	22	23	24
									131.903	133.542	133.035	134.497	135.577	135.674	136.889	136.628
								J	1	2	3	4	5	6	7	8
									139.783	133.585	133.008	131.73	130.434	130.468	131.233	131.198
									9	10	11	12	13	14	15	16
									17	18	19	20	21	22	23	24

## Sheet: Figure 4. (f) MRN-DNA-(TRF2)
Figure 4. (f) MRN-DNA-(TRF2) binding (FA)
		MRN dilution	nM			FA mean				normalised FA mean
	no nucleotide	stock	835	in reaction		replicate 1	replicate 2	replicate 3		replicate 1	replicate 2	replicate 3
		1	835	306.197		134.48	133.9	132.77		-0.32	-0.24	-0.96
		2	556.667	204.132		133.42	133.99	132.95		-1.38	-0.15	-0.78
		3	371.111	136.088		132.91	134.32	134.09		-1.89	0.18	0.36
		4	247.407	90.7251		133.46	134.42	132.98		-1.34	0.28	-0.75
		5	164.938	60.4834		133.61	134.4	133.88		-1.19	0.26	0.15
		6	109.959	40.3223		134.72	133.61	134.02		-0.08	-0.53	0.29
		7	73.3059	26.8815		134.82	133.85	133.52		0.02	-0.29	-0.21
		8	0	0		134.8	134.14	133.73		0	0	0
		MRN dilution	nM			FA mean				normalised FA mean
	ATP	stock	835	in reaction		replicate 1	replicate 2	replicate 3		replicate 1	replicate 2	replicate 3
		1	835	306.197		140.181	141.603	141.42		18.2667	19.4261	20.3058
		2	556.667	204.132		134.804	135.819	133.918		12.8898	13.6418	12.8038
		3	371.111	136.088		132.115	130.024	131.424		10.2012	7.84667	10.309
		4	247.407	90.7251		127.669	128.002	129.302		5.75556	5.82426	8.18767
		5	164.938	60.4834		125.071	126.755	126.818		3.15674	4.57795	5.70392
		6	109.959	40.3223		123.643	125.934	125.251		1.72864	3.757	4.13698
		7	73.3059	26.8815		123.375	122.073	123.259		1.4612	-0.104041	2.14457
		8	0	0		121.914	122.177	121.114		0	0	0
		MRN dilution	nM			FA mean				normalised FA mean
	ATP + TRF2	stock	835	in reaction		replicate 1	replicate 2	replicate 3		replicate 1	replicate 2	replicate 3
		1	835	306.197		213.375	216.873	217.663		6.18359	10.5527	10.9834
		2	556.667	204.132		213.254	216.235	216.209		6.06274	9.915	9.52928
		3	371.111	136.088		211.32	214.258	215.159		4.12835	7.938	8.47967
		4	247.407	90.7251		210.856	212.296	214.903		3.66463	5.97605	8.22347
		5	164.938	60.4834		209.059	212.051	213.339		1.86781	5.73053	6.65959
		6	109.959	40.3223		207.121	212.027	211.274		-0.0705001	5.70648	4.59486
		7	73.3059	26.8815		206.723	208.49	208.216		-0.468146	2.17017	1.53691
		8	0	0		207.191	206.32	206.679		0	0	0

## Sheet: S1  (a) SDS Gels
S1: (a) SDS-Gels
		SDS Page Gel MRN (uncropped)					SDS Page Gel MR (uncropped)

## Sheet: S1  (c-d) cross-linking MS
S1: (c-d) cross-linking Mass Spec

## Sheet: S12(a)+(b) MRN-TRF2-DNA 
S12: (a) TRF2-DNA binding (FA)
		TRF2 dilution	nM			FA mean				normalised FA mean
	experiment 2	stock	13000	in reaction		replicate 1	replicate 2	replicate 3		replicate 1	replicate 2	replicate 3
		1	2166.67	1083.33		198.138	203.54	200.619		76.9092	80.7829	77.5622
		2	1083.33	541.667		194.458	190.521	199.456		73.2294	67.7636	76.3996
		3	541.667	270.833		182.331	183.596	187.515		61.1021	60.8385	64.4581
		4	270.833	135.417		174.295	175.156	179.087		53.0661	52.399	56.0303
		5	135.417	67.7083		163.326	166.438	166.022		42.0978	43.6805	42.9657
		6	67.7083	33.8542		152.88	153.656	154.523		31.6517	30.8989	31.4662
		7	8.46354	4.23177		140.434	139.715	140.429		19.2055	16.9578	17.3722
		8	0	0		121.229	122.757	123.056		0	0	0
S12: (b) MRN-DNA-(TRF2) binding time course (FA)
	time course	G1			G9			G17
	ATP	143.616	('RowG', 'Col.01')	0	146.231	('RowG', 'Col.09')	0	144.711	('RowG', 'Col.17')	0
	Highest conc	141.413	('RowG', 'Col.01')	1	142.916	('RowG', 'Col.09')	1	142.569	('RowG', 'Col.17')	1
		140.677	('RowG', 'Col.01')	2	141.235	('RowG', 'Col.09')	2	141.551	('RowG', 'Col.17')	2
		139.474	('RowG', 'Col.01')	3	140.563	('RowG', 'Col.09')	3	140.85	('RowG', 'Col.17')	3
		139.271	('RowG', 'Col.01')	4	140.321	('RowG', 'Col.09')	4	140.346	('RowG', 'Col.17')	4
		138.776	('RowG', 'Col.01')	5	140.178	('RowG', 'Col.09')	5	140.132	('RowG', 'Col.17')	5
		138.037	('RowG', 'Col.01')	6	139.778	('RowG', 'Col.09')	6	139.782	('RowG', 'Col.17')	6
	ATP	G8			G16			G24
	buffer	126.01	('RowG', 'Col.08')	0	125.562	('RowG', 'Col.16')	0	122.886	('RowG', 'Col.24')	0
		123.148	('RowG', 'Col.08')	1	123.361	('RowG', 'Col.16')	1	122.089	('RowG', 'Col.24')	1
		121.161	('RowG', 'Col.08')	2	121.73	('RowG', 'Col.16')	2	119.866	('RowG', 'Col.24')	2
		121.124	('RowG', 'Col.08')	3	121.636	('RowG', 'Col.16')	3	120.617	('RowG', 'Col.24')	3
		120.71	('RowG', 'Col.08')	4	120.678	('RowG', 'Col.16')	4	120.432	('RowG', 'Col.24')	4
		120.633	('RowG', 'Col.08')	5	120.972	('RowG', 'Col.16')	5	121.166	('RowG', 'Col.24')	5
		120.611	('RowG', 'Col.08')	6	121.302	('RowG', 'Col.16')	6	120.746	('RowG', 'Col.24')	6
	time course	F1			F9			F17
	ATP + TRF2	218.838	('RowF', 'Col.01')	0	222.981	('RowF', 'Col.09')	0	225.835	('RowF', 'Col.17')	0
	Highest conc	215.127	('RowF', 'Col.01')	1	218.561	('RowF', 'Col.09')	1	219.527	('RowF', 'Col.17')	1
		213.111	('RowF', 'Col.01')	2	217.273	('RowF', 'Col.09')	2	216.874	('RowF', 'Col.17')	2
		211.566	('RowF', 'Col.01')	3	214.842	('RowF', 'Col.09')	3	216.48	('RowF', 'Col.17')	3
		210.984	('RowF', 'Col.01')	4	214.898	('RowF', 'Col.09')	4	213.981	('RowF', 'Col.17')	4
		211.573	('RowF', 'Col.01')	5	213.709	('RowF', 'Col.09')	5	215.481	('RowF', 'Col.17')	5
		212.425	('RowF', 'Col.01')	6	215.846	('RowF', 'Col.09')	6	215.463	('RowF', 'Col.17')	6
	time course	F8			F16			F24
	ATP + TRF2	210.397	('RowF', 'Col.08')	0	212.862	('RowF', 'Col.16')	0	213.64	('RowF', 'Col.24')	0
	buffer	208.243	('RowF', 'Col.08')	1	206.62	('RowF', 'Col.16')	1	206.363	('RowF', 'Col.24')	1
		207.842	('RowF', 'Col.08')	2	207.263	('RowF', 'Col.16')	2	204.418	('RowF', 'Col.24')	2
		206.613	('RowF', 'Col.08')	3	204.042	('RowF', 'Col.16')	3	206.504	('RowF', 'Col.24')	3
		206.038	('RowF', 'Col.08')	4	207.866	('RowF', 'Col.16')	4	206.368	('RowF', 'Col.24')	4
		203.41	('RowF', 'Col.08')	5	203.773	('RowF', 'Col.16')	5	203.778	('RowF', 'Col.24')	5
		207.796	('RowF', 'Col.08')	6	201.814	('RowF', 'Col.16')	6	205.686	('RowF', 'Col.24')	6
